# Supplementary material for: Enabling factor for cancer hallmark acquisition: Small nucleolar RNA host gene 17
Source: Front Oncol. 2022 Sep 14;12:974939. doi: 10.3389/fonc.2022.974939 (PMC9515549; doi:10.3389/fonc.2022.974939)
Supplement: Supplementary file 1 [file DataSheet_1.zip]

Archive with 4 entries (4 files):
- A/GSE131543_all.counts.txt
- A/mRNAs increased abundance (í▌2-fold) in SNHG17 knockdown A549 cells.xlsx
- A/SNHG17 AND IRG.xlsx
- A/╬1⁄4╢≈═╝_2022-04-11_15_34_51.pdf
