# Supplementary material for: Enabling factor for cancer hallmark acquisition: Small nucleolar RNA host gene 17
Source: Front Oncol. 2022 Sep 14;12:974939. doi: 10.3389/fonc.2022.974939 (PMC9515549; doi:10.3389/fonc.2022.974939)
Supplement: Supplementary file 1 [file DataSheet_1.zip › A/GSE131543_all.counts.txt]

GeneID	GeneType	A549 si-SNHG17 repeat1	A549 si-SNHG17 repeat2	A549 si-SNHG17 repeat3	A549 si-NC repeat1	A549 si-NC repeat2	A549 si-NC repeat3
SNORD121B	snoRNA	0	0	0	0	0	0
HTR4	mRNA	0	0	0	0	0	0
SNORD121A	snoRNA	0	0	0	0	0	0
HTR6	mRNA	11	28	36	16	26	25
HTR7	mRNA	2	2	1	0	0	0
RNU6-654P	ncRNA	0	0	0	0	0	0
RN7SL563P	ncRNA	0	0	0	0	0	0
EXOC3-AS1	lncRNA	40	59	34	42	49	60
DHDH	mRNA	22	29	31	14	22	22
RNU6-653P	ncRNA	0	0	0	0	0	0
COL13A1	mRNA	18	7	7	2	3	4
LOC105376404	lncRNA	0	0	0	0	0	0
LOC105376405	lncRNA	0	0	0	0	0	0
LOC105376400	lncRNA	0	0	0	0	0	0
HCGVIII-2	ncRNA	0	0	1	1	0	0
T	mRNA	0	0	0	0	0	0
LOC105376402	lncRNA	0	0	0	0	0	0
ISX-AS1	lncRNA	0	0	0	0	0	0
LOC105376403	lncRNA	0	0	0	0	0	0
RNU6-656P	ncRNA	0	0	0	0	0	0
RN7SL561P	ncRNA	0	0	0	0	0	0
LOC100335030	miscRNA	9	6	2	4	0	7
DHFR	mRNA	65	127	80	250	289	259
RNU6-655P	ncRNA	0	0	0	0	0	0
TRX-CAT2-1	tRNA	0	0	0	0	0	0
RNU6-650P	ncRNA	0	0	0	0	0	0
MYBPC3	mRNA	6	17	4	9	9	9
MYBPC1	mRNA	0	0	0	0	0	0
MYBPC2	mRNA	0	1	0	0	0	2
TMEFF1	mRNA	89	148	93	71	73	98
TMEFF2	mRNA	7	18	8	13	6	21
TRDD2	ncRNA	0	0	0	0	0	0
TRDD3	mRNA	0	0	0	0	0	0
TRDD1	ncRNA	0	0	0	0	0	0
RPS7P11	ncRNA	874	1194	657	671	709	807
RPS7P12	ncRNA	1	0	4	0	0	5
RPS7P10	ncRNA	476	626	441	385	498	616
BORCS7-ASMT	lncRNA	34	46	39	33	22	42
TRV-TAC2-1	tRNA	0	0	0	0	0	0
RPS7P15	ncRNA	3	7	5	2	4	7
RPS7P13	ncRNA	0	0	0	0	0	0
RPS7P14	ncRNA	17	57	19	29	41	30
RNU6-652P	ncRNA	0	0	0	0	0	0
MBD3	mRNA	326	468	303	324	342	480
MBD4	mRNA	255	350	283	294	296	367
MBD5	mRNA	20	24	11	29	16	21
MBD6	mRNA	426	582	322	279	358	390
MBD1	mRNA	500	698	454	431	468	488
MBD2	mRNA	374	543	422	405	479	542
RNU6-651P	ncRNA	0	0	0	0	0	0
FBXO27	mRNA	94	164	79	91	133	138
FBXO28	mRNA	313	357	293	205	223	202
FBXO25	mRNA	249	316	207	279	291	210
FBXO24	mRNA	7	8	5	16	14	17
MCHR2-AS1	lncRNA	0	0	0	0	0	0
FBXO21	mRNA	1392	1777	1327	1293	1504	1333
FBXO22	mRNA	783	1028	685	584	680	704
MYBPHL	mRNA	0	0	0	0	0	0
FBXO18	mRNA	1256	1523	1052	956	1134	1160
FBXO16	mRNA	79	102	81	72	57	60
FBXO17	mRNA	774	1100	692	651	854	917
FBXO15	mRNA	33	66	40	26	24	19
FBXO10	mRNA	251	265	220	119	129	147
FBXO11	mRNA	502	619	500	408	468	416
MINPP1	mRNA	0	0	0	0	0	0
FBXO47	mRNA	0	0	1	0	0	1
FBXO48	mRNA	37	54	51	38	48	54
FBXO45	mRNA	212	282	207	134	160	172
FBXO46	mRNA	422	574	337	243	260	306
FBXO43	mRNA	15	36	8	34	38	48
FBXO44	mRNA	308	435	285	211	248	386
FBXO41	mRNA	378	407	297	249	311	249
FBXO42	mRNA	283	308	237	231	255	224
GRAMD4P3	ncRNA	1	0	0	0	1	0
GRAMD4P4	ncRNA	0	2	0	0	0	1
FBXO40	mRNA	1	1	0	0	0	1
GRAMD4P1	ncRNA	0	0	0	0	0	0
GRAMD4P2	ncRNA	0	0	0	0	0	0
GRAMD4P7	ncRNA	0	0	0	0	0	0
GRAMD4P8	ncRNA	0	0	0	0	0	0
GRAMD4P5	ncRNA	0	0	0	0	0	0
GRAMD4P6	ncRNA	0	0	0	0	0	0
MBIP	mRNA	147	186	124	112	111	107
HTR1E	mRNA	1	0	0	0	0	0
HTR1F	mRNA	0	0	0	0	0	0
FBXO38	mRNA	161	207	153	203	228	194
OR3A5P	ncRNA	0	0	0	0	0	0
HTR1D	mRNA	273	285	226	222	256	244
FBXO39	mRNA	0	0	0	0	0	0
HTR1A	mRNA	0	0	0	0	0	0
FBXO36	mRNA	5	2	5	0	1	3
HTR1B	mRNA	15	20	19	28	30	21
FBXO34	mRNA	3	7	1	5	7	4
FBXO32	mRNA	326	457	301	168	165	168
FBXO33	mRNA	210	275	207	164	191	189
FBXO30	mRNA	104	114	101	118	127	98
FAM90A1	mRNA	8	16	15	9	0	9
FBXO31	mRNA	763	1038	631	393	398	570
AGAP1-IT1	lncRNA	3	5	3	0	5	1
HTR2B	mRNA	14	22	10	15	6	10
HTR2C	mRNA	0	0	0	0	0	0
HTR2A	mRNA	0	0	0	0	0	0
HCFC1-AS1	lncRNA	0	0	0	0	0	0
MBL2	mRNA	0	0	0	0	0	0
HTR3E	mRNA	0	0	0	0	0	0
VPS13C	mRNA	774	826	719	744	798	591
VPS13D	mRNA	866	762	652	694	738	485
DHPS	mRNA	1198	1681	1011	830	1010	1249
VPS13A	mRNA	403	382	364	512	605	436
HTR3C	mRNA	0	0	0	0	0	0
VPS13B	mRNA	85	67	82	73	97	57
HTR3D	mRNA	0	0	0	0	0	0
HTR3A	mRNA	4	1	1	0	0	0
HTR3B	mRNA	0	0	0	0	0	0
CD24P4	ncRNA	270	401	242	244	302	297
CD24P1	ncRNA	0	0	0	0	0	0
CD24P2	ncRNA	14	15	16	14	16	25
LOC257396	lncRNA	29	25	27	37	37	30
KCNQ5-IT1	lncRNA	0	0	0	0	0	0
IL2RG	mRNA	2	2	5	1	3	2
CYP4A27P	ncRNA	0	0	0	0	0	0
LOC727884	ncRNA	34	38	29	25	31	19
OR7E55P	ncRNA	1	0	0	1	0	0
OR7E53P	ncRNA	0	0	0	0	0	0
GPKOW	mRNA	706	970	590	544	684	751
TRDJ2	mRNA	0	0	0	0	0	0
TRDJ3	mRNA	0	0	0	0	0	0
TRDJ1	mRNA	0	0	0	0	0	0
HTR5A	mRNA	0	0	0	0	0	1
IL2RA	mRNA	0	0	0	0	0	0
ANKRD62P1-PARP4P3	miscRNA	0	0	0	0	0	1
TRDJ4	mRNA	0	0	0	0	0	0
IL2RB	mRNA	0	0	1	3	4	2
CYP4A26P	ncRNA	0	0	0	0	0	0
LOC727896	miscRNA	18	55	22	22	23	31
RNU7-9P	ncRNA	0	0	0	0	0	0
OR2AH1P	ncRNA	0	0	0	0	0	0
PEX26	mRNA	137	184	123	204	204	201
IL36A	mRNA	0	0	0	0	0	0
IL36B	mRNA	1	3	3	0	0	2
LOC100506985	lncRNA	0	0	0	1	0	0
OR7E43P	ncRNA	0	0	0	0	0	2
RNU7-8P	ncRNA	0	0	0	0	0	0
ZNF542P	miscRNA	27	19	17	12	9	12
CRISPLD1	mRNA	5	1	3	4	12	7
CRISPLD2	mRNA	158	185	125	51	46	62
LOC100506974	lncRNA	0	0	2	1	0	0
LOC727874	ncRNA	9	10	11	11	19	7
DHX8	mRNA	1246	1407	1000	1420	1544	1480
DHX9	mRNA	1736	2073	1702	1711	2192	1847
LOC727838	ncRNA	0	0	0	0	0	0
LOC390282	ncRNA	2	2	1	4	0	4
MC2R	mRNA	0	0	0	0	0	0
STK25P1	ncRNA	0	0	0	0	0	0
OR7E47P	miscRNA	0	0	0	1	0	0
SLC10A4	mRNA	17	42	25	30	20	29
SLC10A5	mRNA	4	1	0	0	1	0
SLC10A6	mRNA	0	2	0	0	1	0
SLC10A7	mRNA	37	64	31	24	41	30
TRDV2	mRNA	0	0	0	0	0	0
TRDV3	mRNA	0	0	0	0	0	0
SLC10A1	mRNA	0	0	0	0	0	0
SLC10A2	mRNA	0	0	0	0	0	0
TRDV1	mRNA	0	0	0	0	0	0
SLC10A3	mRNA	345	463	272	231	276	329
IL36G	mRNA	1	0	0	0	3	1
LOC100506990	lncRNA	7	7	9	6	6	5
PEX5L	mRNA	5	13	11	2	2	5
MC1R	mRNA	257	413	218	192	267	336
LOC101805491	lncRNA	0	0	0	0	0	0
LOC100506999	lncRNA	0	0	0	0	0	0
OR7E46P	ncRNA	0	0	0	0	0	0
LOC105376380	lncRNA	0	0	0	0	0	0
LOC101927801	lncRNA	1	0	0	0	2	0
OR3A4P	miscRNA	0	0	0	0	0	0
LOC150596	miscRNA	0	0	0	0	2	0
RNU7-5P	ncRNA	0	0	0	0	0	0
MC4R	mRNA	0	4	1	3	5	3
LOC105376386	lncRNA	0	0	0	0	0	0
LOC105376387	lncRNA	0	0	0	0	0	0
LOC105376388	lncRNA	0	0	0	0	0	0
LOC105376381	lncRNA	0	0	0	1	0	0
LOC105376382	lncRNA	11	27	14	19	16	6
LOC400043	lncRNA	3	11	11	4	3	10
LOC105376383	lncRNA	9	10	11	6	10	3
LOC105376384	lncRNA	1	1	1	0	0	1
LOC101927809	lncRNA	47	75	48	65	62	87
ZHX2	mRNA	175	245	187	72	102	81
ZHX3	mRNA	200	220	135	151	208	157
LOC101927814	lncRNA	1	1	0	1	0	1
LOC101927811	lncRNA	7	4	7	2	3	4
CSRP2P1	ncRNA	7	7	10	9	11	7
CACYBP	mRNA	775	798	635	697	760	863
MLECP1	ncRNA	0	0	0	0	0	0
RNU7-4P	ncRNA	0	0	0	0	0	0
ZHX1	mRNA	143	200	135	151	175	151
RNF144A	mRNA	305	371	295	219	277	267
RNF144B	mRNA	13	18	12	6	13	9
MC3R	mRNA	0	0	0	0	0	0
LOC105376374	lncRNA	0	0	0	0	0	0
LOC101927817	lncRNA	0	0	0	0	0	0
LOC105376375	lncRNA	0	0	0	0	0	0
LOC101927815	lncRNA	0	0	0	0	0	0
LOC105376370	lncRNA	0	0	0	0	0	0
LOC105376371	lncRNA	0	0	0	0	0	0
LOC105376372	lncRNA	0	0	0	0	0	0
LOC105376373	lncRNA	0	4	3	5	6	7
LOC101927824	mRNA	12	8	11	8	7	7
LOC101927825	lncRNA	0	0	0	0	0	0
LOC101927822	lncRNA	0	0	0	0	1	0
LOC101927823	lncRNA	0	0	0	0	0	0
RNU7-7P	ncRNA	0	0	0	0	0	0
TRK-TTT2-1	tRNA	0	0	0	0	0	0
LOC400061	ncRNA	29	58	35	28	39	41
LOC101927829	lncRNA	0	0	0	0	0	0
LOC101927827	lncRNA	0	0	0	0	0	0
LOC727803	ncRNA	9	8	5	20	16	26
PEX16	mRNA	322	523	278	199	286	373
LOC105376390	lncRNA	0	0	0	0	0	0
PEX19	mRNA	414	490	366	574	695	714
LOC105376391	lncRNA	0	0	0	0	0	0
LOC101927830	lncRNA	1	0	0	0	0	0
LOC101927835	lncRNA	0	0	0	0	0	0
LOC101927834	lncRNA	0	0	0	0	0	0
MT2P1	ncRNA	190	337	150	51	66	102
RNU7-6P	ncRNA	0	0	0	0	0	0
PEX10	mRNA	156	219	143	136	166	202
PEX12	mRNA	93	120	97	76	119	94
PEX13	mRNA	224	278	208	195	216	235
PEX14	mRNA	36	63	34	49	63	66
MC5R	mRNA	0	0	1	0	0	0
LOC105376396	lncRNA	0	0	0	0	0	1
LOC101927839	lncRNA	0	0	0	0	0	0
LOC105376397	lncRNA	0	0	0	0	0	0
LOC105376398	lncRNA	0	0	0	0	0	0
LOC101927837	lncRNA	1	0	1	1	2	1
LOC105376399	lncRNA	0	0	0	0	0	0
LOC105376392	lncRNA	0	0	0	0	0	0
LOC105376394	lncRNA	0	0	0	0	0	0
LOC105376395	lncRNA	0	0	0	0	0	0
LOC101927843	lncRNA	10	5	2	3	0	2
LOC101927840	lncRNA	0	0	0	0	0	0
RN7SL559P	ncRNA	0	0	0	0	0	0
LOC101927846	lncRNA	0	0	0	0	0	0
LOC101927847	lncRNA	0	0	0	0	0	0
LOC101927844	mRNA	0	0	0	0	1	0
LOC101927845	lncRNA	0	0	0	0	0	0
INPPL1	mRNA	1563	2083	1327	1214	1331	1424
IGF1R	mRNA	230	219	235	289	299	134
LOC105376349	lncRNA	0	0	0	0	0	0
LOC105376345	lncRNA	0	0	0	0	0	0
PPIP5K1	mRNA	171	169	118	150	207	169
PPIP5K2	mRNA	255	326	316	222	282	237
LOC105376346	lncRNA	0	0	0	0	0	0
MIR6129	miRNA	0	0	0	0	0	0
LOC105376348	lncRNA	0	0	0	0	0	0
MIR6127	Precursor_miRNA	0	0	0	0	0	0
LOC105376341	mRNA	0	0	0	0	0	0
TRV-TAC1-1	tRNA	0	1	0	0	1	0
LOC105376342	lncRNA	0	0	0	0	0	0
MIR6128	Precursor_miRNA	0	0	0	0	0	0
TRV-TAC1-2	tRNA	0	0	0	0	0	0
MIR6125	miRNA	9	13	6	6	7	2
LOC105376344	lncRNA	0	0	0	0	0	0
LOC101927849	lncRNA	0	0	0	0	0	0
MIR6126	Precursor_miRNA	0	0	0	0	0	0
MIR6124	miRNA	0	0	0	0	0	0
LOC105376340	lncRNA	0	0	0	0	0	0
LOC101927854	lncRNA	3	0	0	0	0	0
SNORA59A	snoRNA	3	1	1	2	0	4
LOC101927851	lncRNA	4	10	4	1	5	8
SNORA59B	snoRNA	1	0	0	0	1	2
LOC101927857	lncRNA	0	0	0	0	0	0
RN7SL558P	ncRNA	0	1	0	0	0	0
NMTRV-TAC1-1	ncRNA	0	0	0	0	0	0
LOC101927858	lncRNA	22	16	16	15	17	24
LOC389249	ncRNA	91	141	68	72	74	105
LOC101927855	lncRNA	0	0	0	0	0	1
LOC389247	lncRNA	0	1	1	4	0	4
NDFIP2-AS1	lncRNA	0	0	0	0	0	0
DHDDS	mRNA	61	90	60	62	70	58
LOC105376339	mRNA	0	0	0	0	0	0
LOC105376334	ncRNA	0	0	0	0	0	0
LOC105376335	mRNA	0	0	0	0	0	0
LOC91548	miscRNA	1	5	2	4	6	1
RNU6-649P	ncRNA	0	0	0	0	0	0
LOC105376331	lncRNA	0	0	0	1	0	0
LOC105376332	lncRNA	0	0	0	0	0	0
LOC101927859	lncRNA	0	0	1	0	1	3
LOC105376333	miscRNA	1	0	0	2	0	1
RBMS2P1	ncRNA	212	216	182	157	172	94
LOC101927864	lncRNA	0	0	0	0	0	0
LOC101927865	lncRNA	11	10	8	4	6	3
LOC101927863	lncRNA	39	55	24	22	19	28
LOC101927869	lncRNA	0	0	0	0	0	0
RN7SL557P	ncRNA	0	0	0	0	0	0
HTRA3	mRNA	28	34	20	21	23	24
LOC101927866	lncRNA	0	0	0	0	0	0
HTRA4	mRNA	0	0	0	0	0	0
HTRA1	mRNA	243	306	221	131	192	236
HTRA2	mRNA	508	717	500	409	472	632
RNU7-3P	ncRNA	0	0	0	0	0	0
LOC105376367	lncRNA	0	0	0	0	0	0
LOC105376368	lncRNA	0	0	0	0	0	0
LOC105376369	lncRNA	0	0	0	0	0	0
LOC105376363	lncRNA	1	0	0	0	0	1
LOC105376364	lncRNA	1	1	3	6	0	2
LOC105376365	lncRNA	0	0	0	0	0	0
LOC105376360	lncRNA	0	0	0	0	0	0
LOC105376361	lncRNA	5	7	3	0	0	1
LOC101927876	lncRNA	0	0	0	0	0	0
LOC101927879	lncRNA	0	0	0	0	0	0
HULC	lncRNA	0	0	0	0	0	0
RN7SL556P	ncRNA	0	0	0	0	0	0
LOC101927877	lncRNA	0	0	0	0	0	0
ZNF350-AS1	lncRNA	0	2	0	0	0	1
CHCHD10	mRNA	274	425	244	222	264	305
LOC101927871	lncRNA	0	0	0	0	0	0
LOC101927872	lncRNA	0	0	0	0	1	0
RNU7-2P	ncRNA	0	0	0	0	0	0
IGF2R	mRNA	32	42	44	21	30	21
LOC101927870	lncRNA	0	0	0	0	0	0
LOC105376356	lncRNA	0	0	0	0	0	0
OR7M1P	ncRNA	0	0	0	0	0	0
LOC105376357	lncRNA	0	0	0	0	0	0
LOC105376358	lncRNA	0	0	0	0	0	0
LOC105376352	lncRNA	5	4	8	1	0	1
LOC105376353	mRNA	0	0	0	0	0	0
LOC105376354	lncRNA	0	0	0	0	0	0
LOC105376350	lncRNA	0	0	0	0	0	0
LOC105376351	lncRNA	0	0	0	0	0	0
LOC101927884	lncRNA	0	0	0	0	0	2
LOC101927888	lncRNA	3	0	0	0	0	0
RN7SL555P	ncRNA	0	0	0	0	0	0
LOC101927882	lncRNA	0	0	0	0	0	0
LOC101927880	lncRNA	0	0	0	0	0	0
LOC101927881	lncRNA	0	0	0	0	0	0
LOC105376306	lncRNA	8	6	4	13	23	23
LOC105376308	lncRNA	0	0	0	0	0	0
LOC105376301	lncRNA	1	2	0	3	2	0
ZIC2	mRNA	174	255	196	109	125	135
LOC105376302	lncRNA	0	0	0	0	0	0
ZIC3	mRNA	0	0	0	0	0	0
LOC105376304	lncRNA	0	0	0	0	0	0
ZIC1	mRNA	0	1	0	0	1	0
RNU6-646P	ncRNA	0	0	0	0	0	0
LOC105376300	lncRNA	0	0	0	0	0	0
TMEM189-UBE2V1	mRNA	1137	1571	1104	1204	1325	1517
MIR6165	Precursor_miRNA	0	0	0	0	0	0
LOC101927897	lncRNA	0	0	1	0	0	0
LOC101927898	lncRNA	1	3	5	8	2	1
LOC101927895	lncRNA	0	7	0	7	9	32
LOC101927896	lncRNA	1	4	4	7	9	5
HUNK	mRNA	48	63	51	67	69	61
LOC101927890	lncRNA	0	0	0	0	0	0
RBM48P1	ncRNA	0	2	0	1	1	0
RN7SL554P	ncRNA	0	0	0	0	0	0
RNU6-645P	ncRNA	0	0	0	0	0	0
LOC105376327	lncRNA	0	0	0	0	0	0
LOC105376328	lncRNA	0	0	0	0	0	0
LOC105376323	lncRNA	34	27	11	15	10	15
RNU6-648P	ncRNA	0	0	0	0	0	0
LOC105376325	lncRNA	0	0	0	0	0	0
LOC105376326	lncRNA	1	6	2	2	6	2
CLVS2	mRNA	0	0	0	0	0	0
LOC105376320	lncRNA	0	0	0	0	0	0
RN7SL553P	ncRNA	0	0	0	0	0	0
LOC105376322	lncRNA	0	0	0	0	0	0
CLVS1	mRNA	0	0	0	0	0	0
MIR6130	miRNA	0	0	0	0	0	0
MIR6131	miRNA	0	0	0	0	0	0
ZIC4	mRNA	0	0	0	0	0	0
ZIC5	mRNA	83	147	97	54	58	78
LOC105376316	lncRNA	0	0	0	0	0	0
LOC105376317	lncRNA	0	0	0	0	0	0
LOC105376318	lncRNA	0	0	0	0	0	0
LOC105376319	lncRNA	0	0	0	0	0	0
LOC390250	ncRNA	11	19	8	14	20	9
LOC390251	ncRNA	2	0	1	1	2	1
LOC105376313	lncRNA	0	0	0	0	0	0
RNU6-647P	ncRNA	0	0	0	0	0	0
LOC105376314	lncRNA	0	0	0	0	0	0
LOC390255	ncRNA	10	8	12	8	15	7
LOC105376310	lncRNA	0	0	0	0	0	0
RN7SL552P	ncRNA	0	0	0	0	0	0
LOC105376311	lncRNA	11	9	8	1	4	8
LOC389273	lncRNA	0	0	0	0	0	0
MIR6134	miRNA	0	0	0	0	0	0
MIR6132	Precursor_miRNA	2	0	0	0	0	0
MNX1-AS1	lncRNA	59	90	63	74	70	104
MIR6133	miRNA	0	0	0	0	0	0
MNX1-AS2	lncRNA	1	1	0	0	0	6
RPL36AP13	ncRNA	14	37	10	17	29	22
RPL36AP14	ncRNA	0	0	0	0	0	0
RPL36AP11	ncRNA	3	1	3	3	2	3
RPL36AP12	ncRNA	1	0	0	0	0	1
RPL36AP17	ncRNA	0	1	1	0	0	0
RPL36AP18	ncRNA	0	0	0	0	0	0
RPL36AP15	ncRNA	1	0	0	0	1	1
RPL36AP16	ncRNA	22	35	21	17	29	28
RPL36AP19	ncRNA	3	0	2	1	0	5
LOC105376504	lncRNA	0	0	0	0	0	0
LOC105376505	lncRNA	10	22	9	15	16	16
LOC105376506	lncRNA	0	3	0	0	0	1
LOC105376500	lncRNA	0	0	0	0	0	0
SCN11A	mRNA	1	0	0	0	0	0
RNU6-666P	ncRNA	0	0	0	0	0	0
RN7SL575P	ncRNA	0	0	0	0	0	0
RPL36AP20	ncRNA	0	0	0	0	0	0
RPL36AP21	ncRNA	10	10	3	8	9	7
RPL36AP24	ncRNA	0	0	0	0	0	1
RPL36AP25	ncRNA	0	0	0	0	0	0
RPL36AP23	ncRNA	0	2	1	2	3	2
SSTR5-AS1	lncRNA	19	21	9	8	13	11
RPL36AP28	ncRNA	11	22	7	9	20	36
RPL36AP29	ncRNA	0	0	0	0	0	0
RPL36AP26	ncRNA	3	9	3	4	5	7
RPL36AP27	ncRNA	0	0	0	0	0	0
HUS1	mRNA	124	196	135	85	111	114
SCN10A	mRNA	0	0	0	0	0	0
RNU6-665P	ncRNA	0	0	0	0	0	0
SRFBP1	mRNA	136	138	97	77	88	86
RN7SL574P	ncRNA	1	2	1	2	1	3
SNORA50A	snoRNA	1	3	0	0	0	0
RPL36AP31	ncRNA	0	0	2	1	0	0
RPL36AP32	ncRNA	0	0	0	0	0	0
SNORA50C	snoRNA	3	9	3	9	11	14
RPL36AP30	ncRNA	0	0	0	0	0	0
TRX-CAT1-3	tRNA	0	0	0	0	0	0
TRX-CAT1-4	tRNA	0	0	0	0	0	0
TRX-CAT1-5	tRNA	0	0	1	0	0	0
TRX-CAT1-6	tRNA	0	0	0	0	0	0
TRX-CAT1-1	tRNA	0	0	0	0	0	0
TRX-CAT1-2	tRNA	0	0	0	0	0	0
TRX-CAT1-7	tRNA	0	0	0	0	0	0
TRX-CAT1-8	tRNA	0	0	0	0	0	0
LOC105376525	mRNA	0	0	0	0	0	0
RRP7A	mRNA	974	1379	891	757	886	1056
LOC105376526	mRNA	1	0	0	0	0	0
LOC105376527	lncRNA	1	1	0	2	1	2
LOC105376528	lncRNA	0	0	0	0	0	0
RNU6-668P	ncRNA	0	0	0	0	0	0
LOC105376520	lncRNA	0	0	0	0	0	0
RN7SL573P	ncRNA	0	0	1	0	1	1
C3orf18	mRNA	132	188	117	134	163	164
MCAM	mRNA	489	608	373	411	477	579
C3orf14	mRNA	13	15	5	13	29	24
LOC105376507	lncRNA	0	0	0	0	0	0
LOC105376508	lncRNA	35	58	27	25	51	62
MCAT	mRNA	266	344	237	210	258	280
LOC105376509	lncRNA	0	0	0	0	0	0
LOC105376514	lncRNA	0	0	0	0	0	0
ZNF559-ZNF177	mRNA	4	2	2	1	9	3
LOC105376516	lncRNA	0	0	0	0	2	0
LOC105376517	lncRNA	0	1	0	0	1	0
OR10AH1P	ncRNA	0	0	0	0	0	0
LOC105376512	lncRNA	14	16	7	5	10	7
LOC105376513	lncRNA	0	0	0	0	0	0
RNU6-667P	ncRNA	0	0	0	0	0	0
RPL36AP10	ncRNA	1	0	0	0	0	0
MOCS2	mRNA	291	334	279	318	309	375
MOCS3	mRNA	132	165	144	98	124	128
MCEE	mRNA	76	136	74	99	124	108
FGD5-AS1	lncRNA	660	801	623	1063	1247	993
TRV-TAC3-1	tRNA	0	0	1	1	0	0
RRP12	mRNA	774	969	622	289	407	489
RNU6-662P	ncRNA	0	0	0	0	0	0
RN7SL571P	ncRNA	0	0	0	0	0	0
RRP15	mRNA	133	104	94	119	140	135
ZIK1	mRNA	0	0	1	0	0	4
CT45A10	mRNA	0	2	0	0	0	4
MIR4659A	Precursor_miRNA	1	0	0	0	0	0
MIR4659B	miRNA	0	0	0	0	0	0
RNU6-661P	ncRNA	0	0	0	0	0	0
MOCS1	mRNA	45	55	37	31	28	33
RN7SL570P	ncRNA	0	0	0	0	0	0
TRBV12-1	mRNA	0	0	0	0	0	0
TRBV12-2	mRNA	0	0	0	0	0	0
TRBV12-3	mRNA	0	0	0	0	0	0
TRBV12-4	mRNA	0	0	0	0	0	0
TRBV12-5	mRNA	0	0	0	0	0	0
RASSF10	mRNA	191	279	166	88	128	107
MINOS1	mRNA	0	0	0	0	0	0
RRP36	mRNA	329	465	305	313	390	418
PAIP2	mRNA	919	1286	917	671	742	864
ZIM2	mRNA	0	0	0	0	0	0
RNU6-664P	ncRNA	0	0	0	0	0	0
PAIP1	mRNA	298	428	322	349	439	470
ZIM3	mRNA	0	0	0	0	0	0
ARHGEF9-IT1	lncRNA	0	0	0	0	0	0
MCF2	mRNA	0	0	0	2	0	0
MOCOS	mRNA	180	204	138	168	216	180
RRP1B	mRNA	480	602	436	658	759	719
LOC100134868	lncRNA	6	8	2	12	12	20
HERC2P10	miscRNA	1	0	0	0	1	2
HERC2P11	mRNA	4	1	1	3	6	3
RNASEH2CP1	ncRNA	0	0	0	0	0	0
RBMS1P1	ncRNA	114	168	152	245	242	175
RNU6-663P	ncRNA	0	0	0	0	0	0
DNM3OS	lncRNA	0	0	0	0	0	0
MT1DP	miscRNA	7	9	8	12	7	12
LOC400002	lncRNA	0	0	0	0	0	0
DIO1	mRNA	0	0	0	0	0	0
DIO2	mRNA	21	27	30	7	10	11
DIO3	mRNA	1	2	1	1	2	2
FAM91A1	mRNA	406	401	399	435	474	424
MT1CP	ncRNA	0	0	0	0	0	1
TBCAP1	ncRNA	112	128	102	127	125	163
TBCAP2	ncRNA	1	2	3	0	2	3
TBCAP3	ncRNA	3	1	1	1	1	3
PMM2P2	ncRNA	1	0	1	1	1	1
LOC100506929	lncRNA	0	0	0	0	0	0
OR7E62P	ncRNA	0	0	0	0	0	0
PMM2P1	ncRNA	0	1	0	1	0	1
CD300LB	mRNA	0	0	0	3	0	0
CD300LD	mRNA	0	0	0	0	0	0
LOC100506922	lncRNA	35	54	35	44	53	35
CD300LF	mRNA	0	0	0	0	0	0
CD300LG	mRNA	0	0	0	0	0	0
MCL1	mRNA	4043	5339	3938	1963	2036	2057
LOC400026	ncRNA	0	1	0	0	2	0
SRSF10P1	ncRNA	0	0	0	1	0	1
SRSF10P2	ncRNA	0	0	0	0	0	1
GLUD1P3	miscRNA	2	1	3	7	4	6
LOC400036	ncRNA	19	16	18	32	49	23
GLUD1P4	ncRNA	0	0	0	0	0	0
GLUD1P5	ncRNA	0	0	0	0	0	0
LOC100506911	ncRNA	1	2	2	1	0	0
GLUD1P7	miscRNA	0	0	0	4	1	0
GLUD1P8	ncRNA	0	0	0	0	0	0
GLUD1P9	ncRNA	0	0	0	0	0	0
OSCP1	mRNA	224	267	147	95	103	64
RPL36AP55	ncRNA	0	0	0	0	0	0
MCM7	mRNA	433	558	389	693	814	985
COL14A1	mRNA	1	0	0	1	0	0
MCM8	mRNA	354	439	319	526	617	593
LOC100506946	ncRNA	9	11	8	9	12	21
MCM9	mRNA	41	46	34	68	78	44
SRIP1	ncRNA	1	0	0	0	1	0
SRIP2	ncRNA	1	2	2	0	0	2
SRIP3	ncRNA	9	12	8	3	9	11
CEP170B	mRNA	585	833	557	410	489	507
GGPS1	mRNA	269	491	368	297	330	386
DIS3	mRNA	294	367	319	281	282	260
LOC100506937	lncRNA	0	0	0	0	0	0
MCM3	mRNA	806	980	729	1460	1929	1677
ST20-MTHFS	mRNA	191	241	223	220	242	246
MCM4	mRNA	896	1148	910	1841	2370	1903
MCM5	mRNA	582	731	524	929	1212	1226
MCM6	mRNA	624	837	581	1377	1637	1589
MCM2	mRNA	811	1138	817	1135	1292	1205
RPL36AP35	ncRNA	0	0	0	0	0	0
RPL36AP36	ncRNA	1	1	1	2	8	4
RPL36AP33	ncRNA	0	2	0	0	0	0
RPL36AP34	ncRNA	0	0	0	0	0	0
RPL36AP39	ncRNA	1	10	2	6	6	8
RPL36AP37	ncRNA	4162	6127	5149	4716	5767	5129
RPL36AP38	ncRNA	0	0	0	0	0	0
BUB3P1	ncRNA	13	18	9	9	17	8
IL21R	mRNA	2	2	8	3	5	5
RPL36AP42	ncRNA	1289	2361	1247	1012	1061	1775
RPL36AP43	ncRNA	4	1	3	2	5	5
RPL36AP40	ncRNA	0	2	1	2	3	4
RPL36AP41	ncRNA	4	7	0	2	7	4
RPL36AP46	ncRNA	2	4	7	3	11	6
RPL36AP47	ncRNA	0	2	1	0	0	6
ITGA9-AS1	lncRNA	0	0	0	0	0	0
RPL36AP44	ncRNA	0	0	0	0	0	0
RPL36AP45	ncRNA	5	5	4	1	6	4
PEX12P1	ncRNA	0	0	0	0	0	0
RPL36AP48	ncRNA	1	2	2	3	2	3
RPL36AP49	ncRNA	8	19	14	13	24	27
MAB21L3	mRNA	0	0	1	0	0	0
MAB21L1	mRNA	0	0	0	0	0	0
LIFR-AS1	lncRNA	8	18	4	12	10	9
MAB21L2	mRNA	0	0	0	0	0	0
RPL36AP50	ncRNA	6	7	6	2	3	7
LOC100506955	ncRNA	0	0	0	0	0	0
RPL36AP53	ncRNA	0	0	0	0	0	0
RPL36AP54	ncRNA	0	1	0	0	0	1
RPL36AP51	ncRNA	3	2	1	5	6	8
RPL36AP52	ncRNA	6	16	13	9	19	19
OR7E66P	ncRNA	2	2	1	0	1	1
IL1RN	mRNA	7	7	11	1	3	1
LOC100506869	lncRNA	0	0	0	0	0	0
IL23R	mRNA	0	0	0	0	0	0
OSBPL9P5	ncRNA	0	0	0	0	0	0
OSBPL9P6	ncRNA	0	0	0	0	0	0
CALR4P	ncRNA	0	0	0	1	0	0
OSBPL9P1	ncRNA	0	0	0	0	0	0
OSBPL9P2	ncRNA	8	3	2	5	5	7
OSBPL9P3	ncRNA	2	3	6	2	7	0
OSBPL9P4	ncRNA	0	0	1	0	0	2
LOC727980	ncRNA	2	1	5	6	5	6
TRK-TTT1-1	tRNA	0	0	0	0	0	0
LOC100506860	lncRNA	88	144	82	104	110	165
NDUFS5P7	ncRNA	60	105	77	68	79	107
LOC100506858	lncRNA	0	0	0	0	0	0
IL1R1	mRNA	376	524	341	451	578	473
IL1R2	mRNA	23	28	25	20	26	17
MIR133A1HG	lncRNA	0	0	0	0	0	0
LOC727993	lncRNA	0	0	0	0	0	0
IL23A	mRNA	6	11	4	7	1	5
NDUFS5P1	ncRNA	0	0	0	0	0	0
NDUFS5P2	ncRNA	0	0	0	0	0	0
OR3B1P	ncRNA	0	0	0	0	0	0
NDUFS5P3	ncRNA	4	0	0	0	3	0
NDUFS5P4	ncRNA	0	0	0	0	0	0
LOC100506851	lncRNA	0	0	0	0	0	0
NDUFS5P5	ncRNA	5	2	3	6	6	0
NDUFS5P6	ncRNA	0	0	0	0	0	0
LOC101927901	lncRNA	0	0	0	0	0	0
LOC101927902	lncRNA	8	0	1	0	2	0
SH2D2A	mRNA	32	33	23	12	24	10
UBA6-AS1	lncRNA	3	8	9	6	9	10
OR2AI1P	ncRNA	0	0	0	0	0	0
OTUD4P1	ncRNA	35	40	48	46	51	43
MT1JP	miscRNA	1	0	0	0	0	0
AZIN1-AS1	lncRNA	9	20	11	14	20	24
LOC101927905	lncRNA	0	0	1	0	0	0
LOC101927904	lncRNA	0	0	0	0	0	0
OR7E59P	ncRNA	1	0	0	0	0	0
LOC101927907	lncRNA	0	0	0	0	0	0
LOC101927908	lncRNA	0	0	0	0	0	0
LOC100506885	lncRNA	25	23	22	15	15	16
LOC101927913	lncRNA	0	0	0	0	0	0
LOC101927911	lncRNA	16	6	10	9	8	8
SH2D1A	mRNA	0	0	0	0	0	0
SH2D1B	mRNA	1	1	1	0	1	0
MT1IP	miscRNA	0	0	0	0	0	0
LOC101927914	lncRNA	0	0	0	0	0	0
LOC727978	miscRNA	0	0	0	0	0	0
LOC101927915	lncRNA	0	0	0	0	0	0
LOC389199	mRNA	0	0	0	0	0	0
LOC101927919	lncRNA	2	3	0	1	3	1
MRPS31P1	ncRNA	0	0	0	0	0	0
LOC101927923	ncRNA	0	1	0	0	0	0
LOC101927924	lncRNA	0	0	0	0	0	0
SIPA1L2	mRNA	1014	1149	852	413	430	439
MRPS31P4	ncRNA	52	49	44	81	100	105
SIPA1L3	mRNA	26	15	18	21	30	14
MRPS31P5	miscRNA	0	0	0	0	0	0
MRPS31P2	ncRNA	0	1	1	1	1	1
SIPA1L1	mRNA	0	1	0	0	0	0
IGHD2-21	mRNA	0	0	0	0	0	0
LOC727944	lncRNA	0	0	0	0	0	0
LOC101927926	lncRNA	0	0	0	0	0	0
COX6CP18	ncRNA	0	0	0	0	0	0
COX6CP16	ncRNA	0	0	0	0	0	0
COX6CP17	ncRNA	2	0	0	0	0	0
LOC105376490	lncRNA	0	0	0	0	0	0
LOC101927934	lncRNA	22	31	25	45	41	44
LOC727947	ncRNA	85	143	95	73	81	89
COX6CP14	ncRNA	0	0	0	0	0	0
LOC101927935	lncRNA	0	0	0	1	0	0
COX6CP15	ncRNA	0	0	0	0	0	0
LOC101927932	lncRNA	0	0	0	0	0	0
COX6CP12	ncRNA	0	0	0	0	0	0
COX6CP13	ncRNA	0	0	0	0	0	0
SRSF11P1	ncRNA	0	5	0	3	2	4
COX6CP10	ncRNA	0	0	0	0	0	0
MT1P3	ncRNA	9	18	15	1	2	10
COX6CP11	ncRNA	0	0	0	0	0	0
MT1P1	ncRNA	4	1	3	6	4	4
LOC105376499	lncRNA	0	0	0	0	0	0
LOC105376495	lncRNA	0	0	0	0	0	0
LOC105376496	lncRNA	0	0	0	0	0	0
LOC105376497	lncRNA	0	0	0	0	0	0
LOC101927936	lncRNA	0	0	0	0	0	0
LOC105376498	lncRNA	0	0	0	0	0	0
LOC105376491	lncRNA	0	0	0	0	1	0
LOC105376493	lncRNA	0	0	0	0	0	0
LOC100506895	lncRNA	0	0	0	6	1	2
LOC105376494	lncRNA	2	1	0	0	0	0
RPS3AP9	ncRNA	0	0	0	0	1	0
AMER1	mRNA	216	288	232	112	163	97
LOC727919	ncRNA	30	31	28	26	39	35
AMER2	mRNA	0	0	0	0	0	0
LOC101927942	lncRNA	0	0	0	0	2	0
AMER3	mRNA	0	0	0	0	0	0
RPS3AP5	ncRNA	144	281	202	236	269	286
RPS3AP6	ncRNA	3353	4055	3463	3417	3850	4408
RPS3AP7	ncRNA	6	10	2	9	6	4
LOC101927943	lncRNA	0	0	0	0	0	0
RPS3AP8	ncRNA	0	1	0	0	0	0
RPS3AP1	ncRNA	0	0	0	0	0	0
RPS3AP2	ncRNA	0	0	0	0	0	0
RPS3AP3	ncRNA	0	0	0	0	0	0
RPS3AP4	ncRNA	0	3	0	0	0	1
AGAP2-AS1	lncRNA	150	245	124	137	191	260
LOC101927949	lncRNA	4	2	3	3	1	1
LOC101927947	lncRNA	0	0	0	0	0	0
LOC101927948	lncRNA	0	0	0	0	0	0
LOC727924	lncRNA	0	0	0	0	0	0
LOC101927952	lncRNA	0	0	0	0	0	0
LOC101927950	lncRNA	0	0	0	0	0	0
LOC101927954	lncRNA	0	0	0	0	0	0
QPCT	mRNA	500	600	610	442	534	595
IGHD2-15	mRNA	0	0	0	0	0	0
LOC727930	ncRNA	0	0	0	0	0	0
SIPA1	mRNA	201	269	188	238	265	299
LOC101927963	lncRNA	64	95	34	58	58	94
LOC101927964	lncRNA	0	0	1	0	0	0
SOCS2P2	ncRNA	0	0	0	0	2	0
LOC101927961	lncRNA	0	0	0	0	0	0
LOC101927967	lncRNA	0	0	0	0	0	0
LOC101927966	ncRNA	0	0	0	0	0	0
SOCS2P1	ncRNA	0	0	0	0	0	0
LOC101927960	lncRNA	0	0	0	0	0	0
C3orf67	mRNA	52	43	28	55	50	53
LOC159007	ncRNA	1	0	0	0	5	5
LOC105376466	lncRNA	0	0	0	0	0	0
LOC105376467	lncRNA	0	0	0	0	0	0
C3orf62	mRNA	38	63	30	34	25	25
LOC105376468	lncRNA	0	0	0	0	0	0
LOC105376462	lncRNA	0	0	0	1	0	0
LOC390101	ncRNA	0	0	0	0	0	0
LOC105376463	lncRNA	0	0	1	2	1	0
LOC101927969	lncRNA	1	0	0	0	0	0
LOC105376460	lncRNA	0	0	0	0	0	0
LOC105376461	lncRNA	0	0	0	0	0	0
LOC101927974	lncRNA	6	8	6	14	29	20
LOC101927975	lncRNA	0	0	0	0	0	0
IGHVII-33-1	mRNA	0	0	0	0	0	0
LOC101927972	lncRNA	0	0	0	0	0	0
LOC101927973	lncRNA	0	0	0	0	0	0
LOC101927978	lncRNA	5	4	2	5	2	3
LOC101927979	lncRNA	35	49	23	61	106	86
LOC101927971	lncRNA	0	1	0	0	0	0
C3orf79	mRNA	0	0	0	0	0	0
LOC105376455	lncRNA	0	0	0	0	0	0
LOC105376456	lncRNA	4	0	0	1	0	1
C3orf70	mRNA	0	3	0	0	0	0
SPECC1L	mRNA	0	1	0	0	0	0
LOC105376451	lncRNA	0	0	0	0	0	0
LOC149684	lncRNA	0	0	0	0	0	0
TIMELESS	mRNA	535	665	406	1239	1480	1363
LOC105376453	lncRNA	0	0	0	0	0	1
LOC105376454	lncRNA	0	0	0	0	0	0
LOC105376450	lncRNA	0	0	0	0	0	0
LOC101927984	ncRNA	0	0	0	0	0	0
LOC101927989	lncRNA	15	13	14	5	3	17
RN7SL569P	ncRNA	0	0	2	0	0	0
LOC101927987	lncRNA	0	0	0	0	0	0
CAMSAP1	mRNA	740	908	705	619	746	634
CAMSAP2	mRNA	477	539	441	440	456	375
C3orf80	mRNA	0	0	1	1	11	1
LOC105376488	mRNA	26	22	23	15	17	15
LOC105376489	lncRNA	0	0	0	0	0	0
NPC1L1	mRNA	0	3	0	1	3	3
C3orf84	mRNA	0	0	0	0	0	0
LOC105376484	lncRNA	0	0	0	0	0	0
LOC105376485	lncRNA	0	0	0	0	0	0
LOC105376486	lncRNA	26	48	26	60	53	74
LOC105376480	lncRNA	0	0	0	0	0	0
LOC105376481	lncRNA	0	0	1	1	0	1
AMELX	mRNA	0	0	0	0	0	0
LOC105376482	lncRNA	0	0	0	0	0	0
AMELY	mRNA	0	0	0	0	0	0
LOC105376483	lncRNA	0	0	0	0	0	0
LOC101927997	ncRNA	0	0	0	0	0	0
RWDD4P1	ncRNA	7	32	11	12	21	18
RWDD4P2	ncRNA	47	64	56	51	45	58
PNPT1	mRNA	788	1147	809	533	574	755
LOC101927995	lncRNA	0	0	0	0	0	0
RN7SL568P	ncRNA	0	0	0	0	0	0
LOC101927999	miscRNA	4	6	1	4	3	3
LOC101927993	lncRNA	0	0	0	1	0	1
CAMSAP3	mRNA	74	99	60	47	44	59
LOC105376477	lncRNA	0	0	0	0	0	0
LOC105376478	lncRNA	0	0	0	0	0	0
LOC105376479	lncRNA	0	0	0	2	0	1
LOC105376473	lncRNA	0	1	0	0	0	0
LOC105376474	lncRNA	0	0	0	0	0	1
LOC105376475	lncRNA	12	10	5	7	5	1
LOC105376476	lncRNA	0	1	0	0	0	0
DNAJC3-AS1	lncRNA	8	15	8	22	17	17
LOC105376470	lncRNA	0	0	0	0	0	0
LOC105376471	lncRNA	0	0	0	0	0	0
LOC105376472	lncRNA	0	0	0	0	0	0
RN7SL567P	ncRNA	0	0	0	0	0	0
C3orf22	mRNA	0	0	0	0	3	0
PEG3-AS1	antisense_RNA	0	0	0	0	0	0
C3orf20	mRNA	13	13	7	8	5	4
LOC105376419	lncRNA	0	0	0	0	0	0
LOC105376426	lncRNA	0	0	0	0	0	0
LOC105376428	lncRNA	3	0	0	1	2	0
LOC105376429	lncRNA	0	0	0	0	0	0
LOC105376422	lncRNA	0	0	0	0	0	0
RNU6-658P	ncRNA	0	0	0	1	2	1
LOC105376425	lncRNA	0	0	0	0	0	0
LOC105376420	lncRNA	0	0	0	0	0	0
LOC105376421	lncRNA	0	0	0	0	0	0
C3orf38	mRNA	175	183	170	131	148	141
RN7SL566P	ncRNA	1	3	0	2	0	0
C3orf33	mRNA	37	73	44	60	54	59
C3orf30	mRNA	0	0	0	0	0	0
C3orf36	mRNA	0	0	0	0	0	0
LOC105376409	lncRNA	0	0	0	0	0	0
C1QTNF9B	mRNA	0	0	0	0	0	0
C3orf35	mRNA	7	7	3	3	3	8
LOC105376415	lncRNA	1	0	0	0	0	0
LOC105376416	lncRNA	0	0	0	0	0	0
LOC105376418	lncRNA	0	0	0	0	0	0
LOC105376411	lncRNA	0	0	0	0	0	0
LOC105376412	lncRNA	0	0	0	0	0	0
LOC105376413	lncRNA	0	0	0	0	0	0
RNU6-657P	ncRNA	0	0	0	0	0	0
LOC105376410	lncRNA	0	0	0	0	0	0
MIR1289-1	Precursor_miRNA	0	0	0	0	0	0
MIR1289-2	miRNA	0	0	0	0	0	0
C3orf49	lncRNA	0	0	0	0	0	0
LOC105376448	lncRNA	0	0	0	0	0	0
LOC105376449	lncRNA	0	0	0	0	0	0
LOC105376444	lncRNA	38	31	34	45	37	52
SNORA18	snoRNA	11	16	8	9	9	15
LOC105376445	lncRNA	0	0	0	0	0	0
SNORA19	snoRNA	0	1	5	2	0	0
LOC105376447	lncRNA	0	0	0	1	0	0
RN7SL565P	ncRNA	0	0	0	0	0	0
LOC105376440	lncRNA	0	0	0	0	0	0
LOC105376441	lncRNA	0	0	0	0	0	0
SNORA15	snoRNA	0	0	0	1	2	1
LOC105376442	lncRNA	0	0	0	0	0	0
SNORA12	snoRNA	1	1	0	0	1	0
SNORA13	snoRNA	4	3	1	1	1	0
SNORA10	snoRNA	17	20	29	29	26	38
SNORA11	snoRNA	0	0	0	1	1	0
LOC91450	lncRNA	1	2	1	0	0	0
C3orf52	mRNA	25	41	29	9	9	10
C3orf58	mRNA	69	78	63	87	108	92
C3orf56	mRNA	0	0	0	0	0	0
LOC105376437	lncRNA	0	0	0	0	0	0
LOC105376438	lncRNA	0	0	0	0	0	0
LOC105376433	lncRNA	0	0	0	0	0	0
RNU6-659P	ncRNA	0	0	0	0	0	0
LOC105376434	lncRNA	0	0	0	0	0	0
LOC105376435	lncRNA	0	0	0	0	0	0
LOC105376436	lncRNA	0	0	0	0	0	0
LOC105376430	lncRNA	0	0	0	0	0	0
RN7SL564P	ncRNA	0	1	0	0	0	0
LOC105376431	lncRNA	0	0	0	0	1	0
LOC105376432	mRNA	0	0	0	0	0	0
RALGAPA1P1	miscRNA	183	151	161	110	131	92
SNORA40	snoRNA	27	11	14	27	24	25
MDC1	mRNA	110	140	99	334	464	316
LOC101927689	ncRNA	0	0	0	0	0	0
LOC101927686	lncRNA	8	3	0	4	0	1
LOC101927687	lncRNA	0	0	0	0	1	3
SNORA3B	snoRNA	2	4	1	0	1	4
LOC105376617	lncRNA	1	2	2	3	2	0
MIR4666A	Precursor_miRNA	0	0	0	0	0	0
LOC101927685	mRNA	0	0	0	0	0	0
LOC105376619	lncRNA	0	0	0	0	0	0
MIR4666B	Precursor_miRNA	0	0	0	0	0	0
LOC101927683	lncRNA	0	0	0	0	0	0
SNORA3A	snoRNA	2	6	2	2	2	2
LOC105376624	lncRNA	0	0	1	0	0	0
KRTAP3-4P	ncRNA	0	0	0	0	0	0
LOC105376625	lncRNA	0	0	0	1	0	0
IL4I1	mRNA	51	59	39	23	14	29
LOC105376626	lncRNA	1	0	1	0	2	3
LOC105376627	lncRNA	1	0	0	0	0	1
LOC105376620	lncRNA	0	0	0	0	2	1
LOC105376621	lncRNA	0	0	0	0	0	0
LOC105376622	lncRNA	0	0	0	0	0	0
SNORA38	snoRNA	0	0	0	0	0	0
LOC105376623	lncRNA	0	0	0	0	0	0
RN7SL587P	ncRNA	0	0	0	0	0	0
SNORA37	snoRNA	1	0	0	1	0	0
TGIF2P1	ncRNA	0	0	0	0	1	0
SNORA35	snoRNA	0	0	0	0	0	0
RNU6-678P	ncRNA	0	0	0	0	0	0
SNORA32	snoRNA	1	4	5	10	3	7
SNORA33	snoRNA	4	4	4	0	0	5
SNORA30	snoRNA	0	0	1	0	0	0
SNORA31	snoRNA	9	14	16	8	9	4
LOC101927699	lncRNA	10	9	5	7	16	12
LOC101927697	lncRNA	0	0	0	0	0	0
LOC101927691	lncRNA	0	0	0	0	0	1
LOC101927692	lncRNA	0	0	0	0	0	0
SNORA2C	snoRNA	0	0	0	0	0	0
LOC101927690	lncRNA	0	0	0	0	0	0
LOC105376606	lncRNA	0	0	0	0	0	0
SNORA2A	snoRNA	0	0	1	1	0	0
LOC105376607	lncRNA	2	1	0	1	0	0
SNORA2B	snoRNA	0	0	0	0	0	0
LOC101927693	lncRNA	0	0	0	0	0	0
LOC105376609	lncRNA	0	0	0	0	0	0
LOC101927694	lncRNA	0	0	0	0	0	0
LOC105376613	lncRNA	0	0	0	0	0	0
AR	mRNA	629	673	525	1120	1252	898
LOC105376615	lncRNA	0	0	0	0	0	0
SNORA29	snoRNA	0	1	0	0	0	4
LOC105376611	lncRNA	0	0	0	0	0	0
SNORA27	snoRNA	3	4	4	1	0	2
SNORA28	snoRNA	2	0	2	2	0	0
RNU6-677P	ncRNA	0	0	0	0	0	0
SNORA25	snoRNA	4	2	1	2	5	2
RN7SL586P	ncRNA	0	0	0	0	0	0
SNORA26	snoRNA	0	0	0	0	0	0
SNORA23	snoRNA	5	5	8	4	4	0
SNORA24	snoRNA	7	6	0	5	2	1
SNORA21	snoRNA	5	5	9	4	1	3
RWDD1P3	ncRNA	12	29	13	12	22	11
SNORA22	snoRNA	0	0	0	2	0	0
CGGBP1	mRNA	662	857	707	700	766	688
SNORA20	snoRNA	1	1	2	0	0	0
GRID2IP	mRNA	9	17	4	8	7	10
RWDD1P1	ncRNA	0	1	1	0	1	1
SNORA61	snoRNA	18	20	17	14	20	23
SNORA62	snoRNA	6	8	11	6	2	3
SNORA60	snoRNA	0	0	0	0	2	0
ACTL7A	mRNA	0	0	0	0	0	0
ACTL7B	mRNA	0	0	0	0	0	0
LOC105376639	lncRNA	1	0	0	1	0	1
SNORA5B	snoRNA	3	0	0	1	1	3
C2	mRNA	5	4	2	1	1	1
SNORA5C	snoRNA	4	3	3	5	7	1
LOC105376646	lncRNA	0	0	0	0	0	0
C3	mRNA	10281	12699	9255	4582	5000	5512
DYNC2LI1	mRNA	6	5	3	8	4	12
LOC105376647	lncRNA	0	0	0	0	0	0
SNORA5A	snoRNA	2	6	0	4	2	5
C5	mRNA	214	245	200	509	534	477
C6	mRNA	0	0	0	0	0	0
LOC105376649	lncRNA	0	0	0	0	0	0
C7	mRNA	0	0	0	0	0	0
LOC105376642	lncRNA	0	0	0	0	0	0
C9	mRNA	1	0	0	0	0	0
LOC105376644	lncRNA	0	0	0	0	0	0
LOC105376645	lncRNA	0	0	0	0	0	0
SNORA58	snoRNA	1	0	2	0	1	0
LOC105376640	lncRNA	0	0	0	0	0	0
SNORA56	snoRNA	2	0	0	4	5	6
RN7SL585P	ncRNA	0	0	0	0	0	0
LOC105376641	lncRNA	0	0	0	0	0	0
SNORA57	snoRNA	44	55	59	24	22	32
SNORA54	snoRNA	1	1	3	0	3	3
SNORA55	snoRNA	1	1	1	1	0	0
SNORA52	snoRNA	4	8	2	5	8	12
SNORA53	snoRNA	2	2	5	0	0	2
SNORA51	snoRNA	2	2	2	1	2	1
PES1P1	ncRNA	1	0	1	1	1	1
PES1P2	ncRNA	13	23	17	15	19	16
SEMA6A-AS1	lncRNA	1	1	0	1	0	2
CP	mRNA	926	921	1011	1160	1220	1119
LOC105376635	lncRNA	0	0	0	0	0	0
CS	mRNA	1598	1949	1339	1681	2032	1929
LOC105376636	lncRNA	0	0	0	0	0	0
LOC105376637	lncRNA	0	0	0	0	0	0
LOC105376631	lncRNA	0	0	0	0	0	0
LOC105376632	lncRNA	0	0	0	0	0	0
LOC105376633	lncRNA	0	0	0	0	0	0
SNORA49	snoRNA	2	5	1	1	0	0
LOC105376634	lncRNA	0	0	0	0	0	0
SNORA47	snoRNA	2	1	0	2	2	2
SNORA48	snoRNA	8	13	6	7	4	1
RNU6-679P	ncRNA	0	0	0	0	0	0
RN7SL584P	ncRNA	0	0	0	0	0	0
SNORA46	snoRNA	0	0	0	0	1	0
SNORA44	snoRNA	5	3	7	2	2	4
SNORA41	snoRNA	0	8	1	1	2	2
SNORA84	snoRNA	1	0	1	3	0	0
LRSAM1	mRNA	434	517	405	364	412	426
SNORA81	snoRNA	13	10	13	5	7	16
QPRT	mRNA	19	36	23	60	82	78
ECSIT	mRNA	350	512	265	285	318	375
SNORA7B	snoRNA	1	1	1	2	1	2
SNORA7A	snoRNA	8	8	10	4	2	4
SNORA78	snoRNA	0	0	0	1	0	0
SNORA79	snoRNA	0	0	0	0	0	0
RN7SL583P	ncRNA	0	0	0	0	0	0
SNORA77	snoRNA	1	2	0	0	3	1
RNU6-674P	ncRNA	0	0	0	0	0	0
SNORA75	snoRNA	1	0	0	1	1	0
SNORA72	snoRNA	1	0	0	0	0	0
SNORA70	snoRNA	85	71	66	70	73	77
ACTL6B	mRNA	0	0	0	0	0	0
ACTL6A	mRNA	320	399	269	414	536	452
SIRT4	mRNA	0	2	0	1	2	3
SIRT5	mRNA	108	157	97	147	192	184
SIRT6	mRNA	407	581	354	242	265	340
SIRT7	mRNA	853	1125	715	573	597	791
F2	mRNA	13	19	9	11	12	5
F3	mRNA	122	141	130	37	35	36
SIRT1	mRNA	338	404	324	271	321	259
BIVM-ERCC5	mRNA	54	47	40	41	42	39
SIRT2	mRNA	600	706	523	647	595	735
F5	mRNA	2	6	0	0	3	1
SIRT3	mRNA	388	594	422	444	452	553
F7	mRNA	2	0	0	5	4	1
F8	mRNA	102	146	111	77	105	83
F9	mRNA	0	0	0	0	0	0
TGIF2LX	mRNA	0	0	0	0	0	0
OR10AK1P	ncRNA	0	0	0	0	0	0
TGIF2LY	mRNA	0	2	0	0	0	0
SNORA69	snoRNA	1	6	0	3	3	0
FLJ22447	lncRNA	2	0	0	2	0	1
SNORA67	snoRNA	55	55	42	44	27	46
SNORA68	snoRNA	8	6	9	3	1	5
SNORA65	snoRNA	3	10	6	0	1	7
RNU6-673P	ncRNA	0	0	0	0	0	0
SNORA66	snoRNA	1	6	2	1	0	0
RN7SL582P	ncRNA	0	0	0	0	0	0
MDFI	mRNA	0	1	2	0	0	1
SNORA63	snoRNA	9	19	12	14	14	4
LOC107161159	lncRNA	0	0	0	0	0	0
SNORA64	snoRNA	19	27	12	11	16	19
NARSP1	ncRNA	0	0	0	0	0	0
FH	mRNA	665	795	577	904	1054	1095
NARSP2	ncRNA	1	1	0	1	0	0
ARL14EPL	mRNA	0	0	0	0	0	0
LOC105376602	lncRNA	0	0	3	0	0	3
LOC105376603	lncRNA	0	0	0	0	0	0
LOC105376604	lncRNA	0	0	0	0	0	0
HLA-DMA	mRNA	40	46	43	63	72	88
LOC105376605	lncRNA	0	0	0	0	0	0
HLA-DMB	mRNA	106	107	58	208	267	267
LOC105376600	lncRNA	0	0	0	0	0	0
LOC105376601	lncRNA	12	8	7	2	8	5
SNORA98	snoRNA	0	0	0	0	0	0
GC	mRNA	0	0	0	0	0	0
SNORA99	snoRNA	0	0	0	0	0	0
RN7SL581P	ncRNA	0	0	0	0	0	0
SNORA94	snoRNA	0	0	0	0	0	0
SNORA95	snoRNA	0	0	0	0	0	0
SNORA92	snoRNA	0	1	0	4	0	5
SNORA93	snoRNA	0	0	0	0	0	0
MDH1	mRNA	2918	3675	2844	2682	2941	3120
SNORA90	snoRNA	0	0	0	0	0	0
GK	mRNA	28	32	36	14	26	17
MDH2	mRNA	4026	5614	3810	4118	4708	5814
SNORA91	snoRNA	0	0	0	0	0	1
HNRNPUL2-BSCL2	lncRNA	1712	2261	1480	1275	1482	1855
LOC644838	lncRNA	0	3	0	0	0	0
LPGAT1P1	ncRNA	7	8	1	7	8	0
SNORA89	snoRNA	0	0	0	0	0	0
GGT3P	miscRNA	19	25	22	16	37	38
SNORA87	snoRNA	0	0	0	0	0	0
SNORA88	snoRNA	0	0	0	0	0	0
RNU6-675P	ncRNA	0	0	0	0	0	0
SNORA86	snoRNA	199	220	215	203	208	225
RN7SL580P	ncRNA	0	0	0	0	0	0
RNU6-670P	ncRNA	0	0	0	0	0	0
HP	mRNA	0	0	0	0	0	0
HR	mRNA	553	559	433	418	489	611
HPGDS	mRNA	0	0	0	0	0	0
PABPC4L	mRNA	1	1	0	3	0	3
GGT4P	ncRNA	20	21	18	30	22	18
HLA-DOA	mRNA	0	0	0	1	2	0
HLA-DOB	mRNA	3	3	4	7	5	3
IK	mRNA	0	0	0	0	0	0
VPS33A	mRNA	328	426	317	272	323	309
VPS33B	mRNA	373	503	305	340	394	461
PIGBOS1	mRNA	64	124	81	86	92	119
NSMAF	mRNA	143	188	126	86	132	125
LOC100506804	lncRNA	2	3	1	4	4	5
ECSCR	mRNA	0	0	0	0	0	0
LOC644893	ncRNA	0	0	0	0	0	0
LOC727681	ncRNA	0	0	0	0	0	0
LOC100506801	lncRNA	15	26	7	22	16	16
RNU6-672P	ncRNA	0	0	0	0	0	0
MDN1	mRNA	792	683	541	660	697	473
KL	mRNA	0	1	0	0	0	0
KY	mRNA	5	4	2	2	0	2
ZC3HC1	mRNA	161	188	123	178	194	166
SNORA80E	snoRNA	7	9	18	4	0	3
MDM2	mRNA	1558	1856	1514	782	866	799
HLA-DRA	mRNA	0	0	0	0	0	0
MDM4	mRNA	12	12	9	12	10	6
SNORA80A	snoRNA	0	1	6	1	0	0
MDM1	mRNA	131	152	153	94	111	91
SNORA80B	snoRNA	3	0	1	0	0	0
SH2D4A	mRNA	357	436	326	429	476	470
ZYXP1	ncRNA	0	0	0	0	0	0
SH2D4B	mRNA	1	2	1	4	5	4
GGT8P	miscRNA	57	43	47	43	48	34
MIR4662A	miRNA	0	0	0	0	0	0
MIR4662B	miRNA	0	0	0	0	0	0
WHSC1L2P	ncRNA	19	9	7	11	15	13
MAGOH2P	miscRNA	4	5	2	5	3	4
MB	mRNA	113	202	137	134	181	225
MDP1	mRNA	41	66	58	65	64	69
SH2D3A	mRNA	181	234	147	168	225	315
SH2D3C	mRNA	66	69	47	26	35	34
VPS37C	mRNA	275	388	194	245	269	301
VPS37D	mRNA	127	179	124	82	110	131
VPS37A	mRNA	284	401	313	357	354	350
VPS37B	mRNA	479	750	425	201	261	295
IL6RP1	ncRNA	0	0	0	0	0	0
LOC100506811	ncRNA	3	7	0	3	2	2
OSTM1-AS1	miscRNA	0	0	0	0	0	0
RNFT2	mRNA	4	21	8	11	12	15
COL15A1	mRNA	22	36	23	5	5	2
RNFT1	mRNA	88	123	83	64	64	83
LOC100506844	lncRNA	153	176	139	144	180	157
LOC400347	ncRNA	15	15	15	10	12	7
MAGOH3P	ncRNA	4	3	4	2	2	5
PC	mRNA	677	860	678	562	539	781
PABPC1L	mRNA	99	126	83	125	110	124
LOC100506747	miscRNA	0	0	0	0	0	0
TXNDC11	mRNA	650	892	624	490	588	630
TXNDC12	mRNA	724	1001	677	935	1039	1102
TXNDC15	mRNA	340	485	346	406	443	451
TXNDC16	mRNA	37	70	50	58	69	72
TXNDC17	mRNA	779	1359	810	990	1208	1382
LOC100506746	lncRNA	16	27	14	26	26	16
HNRNPCP10	ncRNA	0	0	0	1	0	0
TIMD4	mRNA	41	30	25	35	33	28
MDS2	lncRNA	0	0	0	7	1	2
LOC100506730	lncRNA	12	16	7	7	15	12
TMEM72-AS1	lncRNA	0	0	0	0	0	0
LOC100506731	lncRNA	3	3	0	1	6	3
RNF11P1	ncRNA	10	10	5	11	6	8
RNF11P2	ncRNA	0	0	0	1	0	0
KIF9-AS1	lncRNA	10	21	18	8	15	19
MST1R	mRNA	232	273	218	215	277	289
MST1L	mRNA	4	12	8	7	10	7
OSGEP	mRNA	195	262	240	232	290	282
SI	mRNA	0	0	0	0	0	0
TF	mRNA	0	1	0	0	0	2
TG	mRNA	1	7	2	1	4	0
TH	mRNA	0	2	0	0	0	0
CLYBL	mRNA	1	2	3	1	1	2
HYAL1	mRNA	69	96	73	104	137	174
HYAL2	mRNA	489	783	442	494	598	637
HYAL3	mRNA	89	127	57	68	80	100
MCCD1P2	ncRNA	5	0	0	0	0	0
HYAL4	mRNA	0	0	0	0	0	0
SSSCA1	mRNA	392	579	358	290	352	452
MCCD1P1	ncRNA	0	0	0	0	1	0
THUMPD3-AS1	lncRNA	20	36	23	64	62	76
ALS2CL	mRNA	190	226	182	141	165	209
PLEKHG4B	mRNA	0	0	0	0	0	0
MIR99AHG	lncRNA	0	0	0	0	0	0
LOC497256	miscRNA	0	0	0	0	0	0
RNY5P10	ncRNA	0	0	0	0	0	0
XG	mRNA	1	0	0	1	0	0
LOC100506790	lncRNA	0	0	0	0	0	0
TRD-GTC2-1	tRNA	0	0	0	0	0	0
XK	mRNA	8	19	10	22	14	11
THEMIS2	mRNA	330	489	285	110	105	175
GLB1L	mRNA	133	210	132	154	193	209
TRD-GTC2-6	tRNA	0	0	0	0	0	0
TRD-GTC2-7	tRNA	0	0	0	0	0	0
TRD-GTC2-8	tRNA	0	0	0	0	0	0
TRD-GTC2-9	tRNA	0	0	0	0	0	0
TRD-GTC2-2	tRNA	0	0	0	0	0	0
TRD-GTC2-3	tRNA	0	0	0	0	0	0
TRD-GTC2-4	tRNA	0	0	0	0	0	0
TRD-GTC2-5	tRNA	0	0	0	0	0	0
LOC100506797	lncRNA	1	2	1	2	6	7
LOC101927600	lncRNA	0	0	0	0	0	0
TRBV11-1	mRNA	0	0	0	0	0	0
TRBV11-2	mRNA	0	0	0	0	0	0
LOC101927604	lncRNA	2	0	0	2	3	1
LOC101927605	lncRNA	0	0	0	0	0	0
LOC101927602	lncRNA	0	0	0	0	0	0
LOC101927603	lncRNA	2	0	0	0	1	2
TRBV11-3	mRNA	0	0	0	0	0	0
LOC105376587	lncRNA	0	0	0	0	0	0
LOC105376588	lncRNA	0	0	0	0	0	0
LOC105376589	lncRNA	0	0	0	0	0	0
LOC105376583	lncRNA	0	0	0	0	0	0
LOC101927608	lncRNA	0	0	0	0	0	0
LOC105376584	lncRNA	0	0	0	0	0	0
LOC101927609	lncRNA	2	1	1	0	0	2
LOC105376585	lncRNA	0	0	0	0	0	0
LOC101927606	lncRNA	0	0	0	0	0	0
LOC105376586	lncRNA	0	0	0	0	0	0
LOC105376580	lncRNA	0	0	0	0	0	0
PAMR1	mRNA	0	0	1	0	1	3
RBPMSLP	ncRNA	0	0	0	0	0	0
LOC101927610	lncRNA	0	3	0	1	3	0
LOC101927615	lncRNA	0	0	1	0	0	1
LOC101927616	lncRNA	0	0	0	0	0	0
LOC101927613	lncRNA	0	0	0	0	0	0
LOC105376576	lncRNA	0	0	0	0	0	0
LOC105376577	lncRNA	3	11	8	2	2	4
DKC1	mRNA	429	511	377	366	436	435
LOC105376578	lncRNA	0	1	0	1	0	0
LOC105376579	lncRNA	4	4	3	1	2	0
LOC105376572	lncRNA	0	0	0	0	0	0
LOC101927619	lncRNA	0	0	0	0	0	0
LOC105376575	lncRNA	88	83	69	92	97	102
LOC105376570	lncRNA	0	0	0	0	0	0
LOC105376571	lncRNA	0	0	0	0	0	0
LOC101927623	lncRNA	0	2	0	1	0	1
LOC101927620	lncRNA	0	0	0	0	0	0
LOC101927627	lncRNA	0	0	0	0	0	0
RPL18P10	ncRNA	1	0	0	1	3	2
RPL18P11	ncRNA	22	50	18	16	20	24
RPL18P12	ncRNA	64	98	64	53	82	70
RPL18P13	ncRNA	76	120	70	48	68	123
HCAR2	mRNA	34	53	42	9	16	11
HCAR3	mRNA	23	34	21	4	5	7
TRGC1	mRNA	0	0	0	0	0	0
HCAR1	mRNA	0	0	0	1	1	0
TRK-TTT4-1	tRNA	0	0	0	0	0	0
LOC389465	ncRNA	27	33	31	34	39	39
LOC101927629	lncRNA	0	0	0	0	0	0
TRGC2	mRNA	0	0	0	0	0	0
LOC101927632	lncRNA	0	2	0	0	0	0
PBX2P1	ncRNA	185	229	200	128	138	123
LOC101927637	lncRNA	0	0	0	0	0	0
LOC101927635	lncRNA	6	5	2	2	3	4
LOC101927636	lncRNA	0	0	0	0	0	0
LOC101927630	lncRNA	0	1	0	0	1	2
LOC105376598	lncRNA	0	0	0	0	0	0
LOC105376599	lncRNA	0	0	0	0	0	0
LOC105376594	lncRNA	0	0	0	0	0	0
IGHV3OR16-6	ncRNA	2	15	8	5	12	25
LOC105376595	lncRNA	0	0	0	0	0	0
IGHV3OR16-7	ncRNA	0	0	0	0	0	0
LOC105376596	lncRNA	0	0	0	0	0	0
LOC389473	ncRNA	4	3	2	6	6	3
IGHV3OR16-8	mRNA	0	0	0	0	0	0
ACTL10	mRNA	0	0	0	2	1	0
LOC105376591	lncRNA	0	0	0	0	0	0
LOC105376592	lncRNA	0	0	0	0	0	0
LOC105376593	lncRNA	0	0	0	0	0	0
LOC101927646	lncRNA	0	0	0	0	0	0
LOC101927647	lncRNA	0	0	0	0	0	0
MEA1	mRNA	78	91	63	90	115	148
LOC101927640	lncRNA	0	0	0	0	0	0
LOC101927641	lncRNA	0	0	0	0	0	0
LOC105376547	lncRNA	1	0	0	3	0	1
LOC105376548	lncRNA	0	0	0	0	0	0
LOC105376544	lncRNA	3	11	1	7	9	7
LOC105376541	lncRNA	0	0	0	1	0	0
LOC105376542	lncRNA	1	3	1	0	2	0
LOC101927653	lncRNA	0	0	0	0	0	0
JKAMPP1	ncRNA	0	0	0	0	0	1
LOC101927657	lncRNA	3	3	0	1	0	1
RN7SL578P	ncRNA	0	0	0	0	0	0
LOC101927651	lncRNA	0	0	0	0	0	0
LOC101927650	lncRNA	0	0	0	0	0	0
LOC105376536	lncRNA	0	0	0	0	0	0
LOC105376539	lncRNA	0	0	0	0	0	0
LOC105376533	lncRNA	0	0	0	0	0	0
LOC105376535	lncRNA	0	1	1	0	0	0
AKR1B1P6	ncRNA	2	2	0	2	1	6
LOC101927666	lncRNA	0	0	0	0	1	0
AKR1B1P7	ncRNA	398	507	401	214	259	336
LOC101927664	lncRNA	0	0	0	0	0	0
AKR1B1P4	ncRNA	3	0	1	3	0	1
AKR1B1P5	ncRNA	5	8	6	1	4	4
LOC150776	miscRNA	217	225	153	144	216	236
AKR1B1P2	ncRNA	246	323	219	152	154	202
AKR1B1P3	ncRNA	240	318	257	138	196	212
IGHV1OR16-1	ncRNA	0	0	0	0	0	0
LOC101927668	lncRNA	0	0	0	0	0	0
AKR1B1P1	ncRNA	157	146	126	98	105	132
RN7SL577P	ncRNA	0	0	1	0	0	0
LOC101927661	lncRNA	0	0	0	0	0	0
LOC105376569	lncRNA	0	1	0	0	1	2
LOC105376567	lncRNA	0	0	0	0	0	0
LOC105376568	lncRNA	0	0	0	0	0	0
LOC105376561	lncRNA	0	0	0	0	0	0
LOC105376562	lncRNA	0	0	0	0	0	0
LOC101927673	lncRNA	8	2	0	4	2	13
LOC105376558	lncRNA	0	0	0	0	0	0
LOC105376554	lncRNA	3	0	0	0	1	0
LOC105376556	lncRNA	0	0	0	0	0	0
LOC105376557	lncRNA	13	22	7	8	10	11
LOC105376550	lncRNA	0	0	0	0	0	0
OR7K1P	ncRNA	0	0	0	0	0	0
LOC105376553	lncRNA	0	0	0	0	0	0
AKR1B1P8	ncRNA	0	0	2	1	0	1
MIR6086	Precursor_miRNA	0	0	0	0	0	0
MIR6087	miRNA	0	1	0	1	2	0
MIR6084	miRNA	5	2	2	1	2	3
LOC644906	ncRNA	0	0	0	0	0	0
MIR6085	miRNA	0	0	0	0	0	0
MIR6082	miRNA	0	0	0	0	0	0
MIR6083	Precursor_miRNA	0	0	0	0	0	0
LOC149844	ncRNA	80	136	97	94	101	116
LOC644909	ncRNA	0	0	0	0	0	0
MIR6080	miRNA	0	0	0	0	0	1
MIR6081	Precursor_miRNA	2	0	0	1	0	0
LOC105376738	lncRNA	0	0	0	0	0	0
ABCA12	mRNA	67	47	65	48	65	56
LOC105376739	lncRNA	0	0	0	0	0	0
ABCA13	mRNA	0	4	0	0	0	0
LOC105376745	lncRNA	0	0	0	0	0	0
GSTM5P1	ncRNA	0	0	0	0	1	0
LOC105376747	mRNA	0	0	0	0	0	0
LOC105376748	lncRNA	3	5	1	8	5	4
LOC105376744	lncRNA	0	0	0	1	0	0
ADNP2	mRNA	597	747	560	539	610	557
SNORA73A	snoRNA	11	8	19	7	8	9
LOC105376740	lncRNA	0	0	0	0	0	0
SNORA73B	snoRNA	11	16	19	7	7	7
MIR6088	Precursor_miRNA	0	0	0	0	0	0
MIR6089	Precursor_miRNA	0	0	0	0	0	0
MIR6075	miRNA	0	0	0	0	0	0
MIR6076	Precursor_miRNA	0	0	0	0	1	0
MED1	mRNA	1470	1690	1252	1147	1338	1024
MIR6073	Precursor_miRNA	0	0	0	0	0	0
MECR	mRNA	247	375	167	232	309	336
MIR6074	miRNA	0	0	0	0	0	0
MIR6071	Precursor_miRNA	0	0	0	0	0	0
MIR6072	miRNA	0	0	0	0	0	0
MIR6070	Precursor_miRNA	0	0	0	0	0	0
MED8	mRNA	168	211	128	154	176	205
MED9	mRNA	355	429	286	276	290	371
MED4	mRNA	191	242	184	196	194	235
DKK1	mRNA	3182	4326	3153	5133	5834	6232
MED6	mRNA	241	297	247	188	205	260
DKK2	mRNA	0	0	0	0	0	0
MED7	mRNA	102	145	112	113	108	108
DKK3	mRNA	879	1227	818	782	875	1190
DKK4	mRNA	0	0	0	0	0	0
LOC105376735	lncRNA	0	0	0	0	0	0
LOC105376736	lncRNA	1	1	0	1	0	4
ABCA10	mRNA	8	5	9	4	7	1
LOC105376737	lncRNA	0	1	0	0	0	0
LOC105376730	lncRNA	0	0	0	0	0	0
LOC105376731	mRNA	0	0	0	0	0	0
LOC105376733	lncRNA	0	0	0	0	0	0
RN7SL598P	ncRNA	0	0	0	0	0	0
SNORA74A	snoRNA	0	5	2	1	1	1
SNORA74B	snoRNA	2	0	0	0	2	0
RNU6-689P	ncRNA	0	0	0	0	0	0
MIR6079	Precursor_miRNA	0	0	0	0	0	0
MIR6077	Precursor_miRNA	0	0	0	0	0	0
GPLD1	mRNA	14	11	5	12	18	13
MIR6078	Precursor_miRNA	0	0	0	0	0	0
OSER1	mRNA	721	1014	702	520	483	582
MEG3	lncRNA	444	485	345	169	151	171
VPS26A	mRNA	119	202	145	116	113	91
VPS26B	mRNA	482	632	401	511	580	510
MEFV	mRNA	12	30	18	1	2	3
MEG8	lncRNA	0	0	1	0	0	0
SNORD111B	snoRNA	0	0	0	0	0	0
MEG9	lncRNA	16	13	9	6	4	10
LOC644924	ncRNA	0	0	0	1	0	0
LOC105376767	lncRNA	1	4	6	3	2	4
LOC105376760	lncRNA	0	0	0	0	0	0
RN7SL597P	ncRNA	0	0	0	0	0	0
LOC105376762	lncRNA	0	0	0	0	0	0
MIR6068	miRNA	0	0	0	0	0	0
MIR6069	miRNA	0	0	0	0	0	0
LOC644919	lncRNA	0	0	0	0	0	0
LOC105376749	lncRNA	0	0	0	0	0	0
LOC105376756	lncRNA	0	0	0	0	0	0
LOC105376758	lncRNA	0	0	0	0	0	0
LOC105376759	lncRNA	0	0	0	0	0	0
LOC105376752	mRNA	4	11	10	13	6	9
LOC105376753	lncRNA	0	0	0	0	0	0
LOC105376754	lncRNA	15	26	9	10	5	13
LOC105376755	lncRNA	0	0	0	0	0	0
LOC105376751	lncRNA	0	0	0	0	0	0
FRMPD2B	miscRNA	0	1	0	1	1	0
LOC390308	ncRNA	2	3	1	5	1	3
MEI1	mRNA	0	0	0	0	0	0
MEI4	mRNA	0	0	0	0	0	0
LOC341378	ncRNA	0	1	0	2	6	3
LOC105376704	lncRNA	8	0	0	0	0	1
RNU6-686P	ncRNA	0	0	0	0	0	0
LOC390306	ncRNA	0	1	0	0	1	0
ZC3H10	mRNA	111	177	74	94	124	109
LOC644936	miscRNA	38	50	21	32	37	47
SNORA70D	snoRNA	0	0	0	0	0	0
SNORA70E	snoRNA	0	0	0	0	0	0
GCFC2	mRNA	34	49	33	67	81	68
SNORA70F	snoRNA	0	0	1	0	1	0
SNORA70G	snoRNA	0	0	0	0	0	0
LOC389332	lncRNA	0	0	0	0	0	0
RN7SL594P	ncRNA	0	0	0	0	0	0
LOC390314	ncRNA	2	0	3	0	0	4
SNORA70B	snoRNA	0	0	0	0	0	0
SNORA70C	snoRNA	0	0	0	0	0	0
RNU6-685P	ncRNA	0	0	0	0	0	0
LOC105376717	lncRNA	0	0	0	0	0	0
LOC105376718	lncRNA	1	0	0	0	0	1
SNORA71E	snoRNA	3	7	7	0	1	3
UBE3AP1	ncRNA	0	0	0	0	0	0
LOC105376724	lncRNA	0	0	0	0	0	0
LOC105376725	lncRNA	1	1	0	1	2	1
LIMD1-AS1	lncRNA	1	2	0	1	2	0
LOC105376722	mRNA	0	0	0	0	0	0
MIR3687-1	Precursor_miRNA	0	0	0	0	0	0
MIR3687-2	Precursor_miRNA	0	0	0	0	0	0
SNORA71A	snoRNA	1	0	3	1	0	2
SNORA71B	snoRNA	0	4	4	0	0	0
SNORA71C	snoRNA	0	2	1	0	2	0
UBE3AP2	ncRNA	11	12	10	6	5	17
SNORA71D	snoRNA	0	2	0	0	0	0
LOC105376709	lncRNA	0	0	0	0	0	0
MIR6090	Precursor_miRNA	0	0	0	0	0	0
LOC105376707	lncRNA	0	4	1	1	1	2
LOC105376712	lncRNA	0	0	0	0	0	0
LOC105376713	lncRNA	0	0	0	0	0	0
LOC105376714	mRNA	0	0	0	0	0	0
LOC105376710	lncRNA	1	0	0	1	1	0
MSRB2	mRNA	198	336	192	221	256	337
RNU6-687P	ncRNA	0	0	0	0	0	0
MSRB3	mRNA	36	66	43	50	47	38
RN7SL592P	ncRNA	0	0	0	0	0	0
MSRB1	mRNA	605	925	529	516	642	813
RNU6-682P	ncRNA	0	0	0	0	0	0
COL16A1	mRNA	87	112	77	57	57	106
OR7E84P	ncRNA	0	0	0	0	0	0
BRCAT107	lncRNA	0	0	0	0	0	0
VSTM2A-OT1	lncRNA	0	0	0	0	0	0
RN7SL591P	ncRNA	0	0	0	0	0	0
MEN1	mRNA	451	584	396	460	547	538
RNF43	mRNA	221	272	195	377	541	448
RNF44	mRNA	930	1166	846	496	619	647
RNU6-681P	ncRNA	0	0	0	0	0	0
OR7E83P	ncRNA	0	0	0	1	0	0
RNF40	mRNA	1377	1847	1238	1034	1206	1342
RNF41	mRNA	422	519	341	643	658	608
MELK	mRNA	502	614	429	793	891	828
OR7E86P	ncRNA	0	0	0	0	0	0
OARD1	mRNA	179	249	136	183	210	200
RNU6-684P	ncRNA	0	0	0	0	0	0
PKNOX2-AS1	lncRNA	0	0	0	0	0	0
OR7E85P	ncRNA	0	0	0	0	0	0
CYP3A54P	ncRNA	0	0	0	0	0	0
PALB2	mRNA	181	242	173	187	187	200
FOLR1P1	ncRNA	0	0	0	0	0	0
RNF10	mRNA	1689	1893	1390	1587	1777	1766
RNF11	mRNA	125	178	135	89	106	111
RNF13	mRNA	320	375	261	239	267	275
RNF14	mRNA	410	525	378	343	374	373
TREM2	mRNA	0	0	0	0	0	1
DNM1P5	ncRNA	0	0	1	1	1	1
TREM1	mRNA	14	24	10	2	0	7
DNM1P9	ncRNA	0	0	1	0	1	0
LOC100291628	ncRNA	3	6	3	5	5	4
FKBP9P1	miscRNA	66	48	45	89	128	171
RNF17	mRNA	4	5	2	1	2	5
LOC100506700	lncRNA	0	0	0	0	0	0
OR7E89P	ncRNA	0	0	0	0	0	0
OR7E87P	ncRNA	0	0	0	0	0	0
LOC654342	miscRNA	10	8	4	11	5	7
MEPE	mRNA	0	0	0	0	0	0
RANGAP1	mRNA	647	924	601	642	781	1084
IL3RA	mRNA	0	0	0	0	0	0
LOC400212	lncRNA	3	0	0	5	3	1
LOC654338	ncRNA	0	0	0	0	0	0
SSX2IP	mRNA	110	138	109	139	170	177
RNU6-680P	ncRNA	0	0	0	0	0	0
RNF31	mRNA	597	890	524	573	721	769
SMARCD1	mRNA	1241	1582	1100	1059	1145	1108
RNF32	mRNA	19	11	19	8	23	29
SMARCD2	mRNA	2048	2544	1546	1371	1611	1745
RNF34	mRNA	327	421	292	338	381	376
SMARCD3	mRNA	553	799	482	430	457	535
LOC100506725	lncRNA	0	0	0	0	0	0
RNF38	mRNA	464	541	413	240	248	247
ITLN1	mRNA	0	2	0	0	0	0
ITLN2	mRNA	0	0	0	0	0	0
RNF39	mRNA	0	0	0	0	0	0
MEST	mRNA	3	0	0	5	4	3
RNF20	mRNA	730	965	659	662	683	707
LOC100506718	lncRNA	1	1	0	3	1	6
SMARCE1	mRNA	1672	2061	1656	1443	1745	1771
ILF3-AS1	lncRNA	85	130	73	100	120	154
RNF24	mRNA	1100	1300	970	735	738	750
RNF25	mRNA	299	411	268	212	250	283
RNF26	mRNA	663	927	644	708	931	1079
C2orf69P5	ncRNA	0	0	0	0	0	0
C2orf69P3	ncRNA	0	0	0	1	0	0
C2orf69P4	ncRNA	0	0	0	0	0	0
PNRC1	mRNA	547	819	443	365	365	467
C2orf69P1	ncRNA	0	0	0	0	0	0
PNRC2	mRNA	427	657	461	188	198	245
C2orf69P2	ncRNA	0	0	0	0	0	0
TRMT61A	mRNA	96	161	110	87	98	70
TRMT61B	mRNA	176	188	196	139	166	141
MIR320B1	Precursor_miRNA	0	0	0	0	0	0
MIR320B2	Precursor_miRNA	0	0	0	0	0	2
AFG3L2	mRNA	259	434	304	276	352	385
COX7A2L	mRNA	1639	2482	1525	1394	1522	1554
LOC727751	miscRNA	0	0	0	0	0	0
C17orf102	mRNA	0	0	0	0	0	0
GPM6A	mRNA	6	6	2	10	5	5
HIST1H3J	mRNA	1	0	0	1	1	1
C17orf105	mRNA	2	1	0	2	6	4
BRI3BPP1	ncRNA	0	0	0	0	0	0
C17orf107	mRNA	1	4	1	3	7	1
C17orf100	mRNA	68	86	51	55	53	60
IFNL3P1	ncRNA	3	6	4	2	3	1
HIST1H3A	mRNA	0	0	0	1	2	1
HIST1H3F	mRNA	0	3	0	0	0	2
HIST1H3G	mRNA	1	2	0	0	0	0
HIST1H3H	mRNA	13	13	9	15	13	15
HIST1H3I	mRNA	0	1	1	0	1	0
HIST1H3B	mRNA	2	7	5	5	6	5
MIR320D1	Precursor_miRNA	0	0	0	0	0	0
HIST1H3C	mRNA	1	5	1	3	1	1
MIR320D2	miRNA	0	0	0	0	0	0
HIST1H3D	mRNA	0	0	0	0	0	0
GPM6B	mRNA	0	0	0	0	0	0
HIST1H3E	mRNA	4	9	6	4	7	1
C17orf112	mRNA	0	0	0	0	0	0
HIST1H4K	mRNA	1	4	8	2	2	2
HIST1H4L	mRNA	0	0	0	0	0	0
LOC100506639	lncRNA	30	34	26	24	25	21
TREX1	mRNA	239	401	243	101	112	233
TREX2	mRNA	1	8	7	3	4	6
IGFL2	mRNA	0	0	0	0	0	0
IGFL3	mRNA	0	0	0	0	0	0
IGFL1	mRNA	1	4	2	5	3	7
HIST1H4A	mRNA	0	0	2	2	2	0
HIST1H4B	mRNA	8	5	1	0	0	1
CDAN1	mRNA	229	285	202	136	182	224
IGFL4	mRNA	2	1	0	0	1	2
LOC100506633	ncRNA	1	0	1	0	0	0
HIST1H4G	mRNA	0	0	0	0	0	0
LOC100506634	miscRNA	84	96	68	82	132	142
HIST1H4H	mRNA	14	22	10	12	13	6
HIST1H4I	mRNA	5	2	4	1	4	8
HIST1H4J	mRNA	3	0	0	3	1	4
HIST1H4C	mRNA	4	2	2	3	2	0
HIST1H4D	mRNA	1	2	2	1	3	1
MIR320C1	miRNA	0	0	0	0	0	0
ITM2A	mRNA	3	1	2	1	0	2
HIST1H4E	mRNA	2	3	2	4	3	6
MIR320C2	Precursor_miRNA	0	0	0	0	0	0
RAB40AL	mRNA	0	0	1	2	2	0
ITM2B	mRNA	1500	2127	1537	1195	1396	1561
HIST1H4F	mRNA	0	0	0	0	0	0
ITM2C	mRNA	1741	2461	1641	1754	2135	2546
QRFP	mRNA	0	0	0	0	0	0
TRK-TTT3-1	tRNA	0	1	0	0	0	0
EPM2AIP1	mRNA	232	198	156	220	224	190
TRK-TTT3-4	tRNA	0	0	0	0	0	0
SNORD109B	snoRNA	1	0	0	0	0	0
TRK-TTT3-5	tRNA	0	0	1	0	1	0
TRK-TTT3-2	tRNA	0	0	0	0	0	0
TRK-TTT3-3	tRNA	0	0	0	0	0	0
SNORD109A	snoRNA	4	2	3	4	6	0
GNPNAT1	mRNA	228	311	278	357	414	396
STK24P1	ncRNA	8	5	2	5	8	8
DLAT	mRNA	107	161	76	140	141	153
LOC100506664	lncRNA	0	0	0	0	0	0
RSPRY1	mRNA	522	619	456	411	495	455
LOC727709	ncRNA	0	1	0	0	0	0
CYP3A52P	ncRNA	0	0	0	0	0	0
AVPR1B	mRNA	0	0	0	0	0	0
CABYRP1	ncRNA	0	0	0	0	1	0
AVPR1A	mRNA	2	0	0	0	0	0
IGFN1	mRNA	39	40	27	15	11	15
MSS51	mRNA	9	4	1	7	6	6
PALD1	mRNA	0	0	1	0	0	0
MKLN1-AS	lncRNA	96	98	113	73	63	64
RPUSD4	mRNA	501	620	466	384	381	453
RPUSD1	mRNA	222	247	167	174	197	278
RPUSD2	mRNA	184	203	147	129	137	199
RPUSD3	mRNA	314	483	288	412	480	499
LOC727713	ncRNA	0	2	1	0	3	3
GLTPP1	ncRNA	10	24	24	17	15	18
TRD-GTC3-1	tRNA	0	0	0	0	0	0
LOC400174	ncRNA	7	1	3	0	5	1
LOC100506654	ncRNA	1	2	6	1	1	1
GAGE12G	mRNA	0	0	0	0	0	0
GAGE12H	mRNA	0	0	0	0	0	0
GAGE12E	mRNA	0	0	0	0	0	0
GAGE12F	mRNA	0	0	0	0	0	0
GAGE12C	mRNA	0	0	0	0	0	0
RPS10-NUDT3	mRNA	216	262	234	171	189	188
GAGE12D	mRNA	0	0	0	0	0	0
CYP3A51P	ncRNA	1	0	0	0	0	0
LOC101927701	lncRNA	0	0	0	0	0	0
LOC101927702	lncRNA	1	0	0	0	0	0
GAGE12B	mRNA	0	0	0	0	0	0
LOC100506682	lncRNA	0	0	0	0	0	0
NCR3LG1	mRNA	184	173	135	95	110	60
LOC100506688	lncRNA	6	3	6	3	3	4
LOC101927708	lncRNA	2	0	0	0	0	1
LOC101927709	lncRNA	0	0	0	0	0	0
GAGE12J	mRNA	0	0	0	0	0	0
LOC101927711	lncRNA	0	0	0	0	0	0
LOC101927712	lncRNA	2	1	1	2	2	3
PDZK1IP1	mRNA	123	161	94	50	66	98
UBE2E1-AS1	lncRNA	0	1	0	1	1	0
LOC100506672	ncRNA	70	88	59	64	89	94
PDXDC2P	miscRNA	92	107	115	128	151	140
DLC1	mRNA	10	8	8	4	6	4
LOC100506679	lncRNA	0	0	0	0	0	0
LOC100506675	lncRNA	0	0	0	0	0	0
LOC101927721	lncRNA	0	0	0	0	0	0
SIRPD	mRNA	0	0	0	0	0	0
LOC101927723	lncRNA	0	0	0	0	0	0
SIRPG	mRNA	1	0	3	0	1	0
SNORD105B	snoRNA	0	1	0	0	0	0
SDR9C7	mRNA	3	0	3	0	4	3
LOC101927729	lncRNA	0	0	0	0	0	0
NUSAP1	mRNA	1044	1343	1012	1657	1844	1852
SIRPA	mRNA	526	781	493	516	557	600
LOC101927727	lncRNA	0	0	0	0	0	0
LOC101927730	lncRNA	0	0	0	0	0	0
TBCCD1	mRNA	130	128	128	86	119	72
LOC101927735	lncRNA	0	0	0	0	0	0
PAM16	mRNA	13	22	13	8	7	14
LOC100506691	lncRNA	8	14	9	28	22	40
GLTPD2	mRNA	1	0	0	3	0	0
RGS9BP	mRNA	41	65	40	31	44	38
LOC105376698	lncRNA	0	0	0	0	0	0
ELMO1	mRNA	19	23	21	21	19	28
ELMO2	mRNA	563	707	461	485	547	472
LOC105376695	lncRNA	0	0	0	0	4	1
RELL1	mRNA	140	214	140	93	120	92
ELMO3	mRNA	1	8	3	3	3	7
RELL2	mRNA	112	185	118	107	90	115
OR7L1P	ncRNA	0	0	0	0	0	4
LOC390358	ncRNA	0	0	0	0	0	0
LOC105376691	lncRNA	0	0	0	0	0	0
LOC105376692	lncRNA	0	0	0	0	0	0
TRBV10-1	mRNA	0	0	0	0	0	0
TRBV10-2	mRNA	0	0	0	0	0	0
LOC101927741	lncRNA	0	0	0	0	0	0
TRBV10-3	mRNA	0	0	0	0	0	0
LOC101927745	lncRNA	4	5	19	11	10	23
LOC101927746	lncRNA	61	46	51	56	59	61
RSL24D1P10	ncRNA	1	1	1	1	0	0
LOC101927740	lncRNA	2	4	0	0	0	1
RSL24D1P11	ncRNA	10	15	12	12	15	8
KCNC4-AS1	lncRNA	0	0	1	0	0	0
ZC3H18	mRNA	549	735	536	563	624	550
ZC3H13	mRNA	374	418	401	457	552	459
ZC3H14	mRNA	635	738	574	561	606	560
ZC3H15	mRNA	23	26	31	28	34	38
LOC101927755	lncRNA	1	2	2	3	3	0
LOC101927752	lncRNA	155	226	137	164	189	181
LOC101927759	lncRNA	13	14	11	24	15	21
LOC101927756	lncRNA	0	0	0	0	0	0
ADGRA1-AS1	lncRNA	0	0	0	0	0	0
LOC101927751	lncRNA	7	14	14	17	17	20
DLG1	mRNA	235	307	265	281	326	277
DLG2	mRNA	0	0	0	1	0	0
DLG3	mRNA	0	5	0	0	0	0
DLG4	mRNA	874	1112	744	417	438	530
DLG5	mRNA	1507	1727	1256	1611	1767	1597
LOC390332	ncRNA	0	0	0	0	1	0
CLASRP	mRNA	61	99	53	43	58	80
LOC101927765	lncRNA	16	49	19	30	40	65
LOC101927766	lncRNA	1	0	1	1	0	4
LOC101927764	lncRNA	0	4	3	1	1	2
LOC101927769	lncRNA	0	0	0	0	0	0
LOC101927768	lncRNA	2	0	0	0	0	3
HIST1H1T	mRNA	0	0	0	3	1	0
LOC101927762	lncRNA	0	2	2	1	1	0
LOC101927760	lncRNA	0	0	0	0	0	0
LOC105376668	ncRNA	0	0	0	0	0	0
ZC3H7A	mRNA	232	324	243	243	324	233
ZC3H7B	mRNA	854	1253	789	808	1007	948
LOC105376666	mRNA	0	0	0	0	0	0
HIST1H1D	mRNA	5	6	5	5	3	10
LOC105376661	lncRNA	0	1	0	0	1	4
HIST1H1E	mRNA	6	12	6	1	2	4
LOC100301521	ncRNA	0	0	0	1	0	0
LOC105376662	lncRNA	0	0	0	0	0	0
HIST1H1A	mRNA	0	0	0	0	0	0
HIST1H1B	mRNA	1	1	1	0	0	0
HIST1H1C	mRNA	950	1172	846	291	303	388
BBOX1-AS1	lncRNA	0	0	0	4	2	4
LOC101927770	lncRNA	0	0	0	0	0	0
LOC105376658	lncRNA	0	0	0	0	0	0
LOC105376654	lncRNA	0	0	0	0	0	0
PALLD	mRNA	1	0	2	1	2	0
LOC105376655	lncRNA	1	0	0	0	0	0
LOC105376656	lncRNA	0	0	0	0	0	0
LOC105376650	lncRNA	0	0	0	0	0	0
CHMP3	mRNA	0	0	0	2	0	1
LOC105376652	lncRNA	4	5	0	6	2	7
ECT2L	mRNA	0	0	0	0	0	1
CHMP6	mRNA	221	323	200	160	209	230
CHMP7	mRNA	905	1318	869	757	917	914
CHMP5	mRNA	1444	1796	1413	1204	1320	1584
LOC101927787	lncRNA	0	0	0	0	0	0
PCNPP3	ncRNA	2	6	2	3	5	4
PCNPP4	ncRNA	0	0	1	0	0	0
LOC101927788	lncRNA	0	0	0	0	0	1
LOC101927785	ncRNA	0	0	0	0	0	0
PCNPP5	ncRNA	64	89	45	61	75	55
LOC101927786	lncRNA	0	0	0	0	0	0
PALM2	mRNA	0	0	0	0	0	0
LOC101927789	mRNA	138	152	105	80	88	105
RN7SL589P	ncRNA	0	0	0	0	0	0
PALM3	mRNA	47	88	35	29	37	61
SNORD103A	snoRNA	0	1	0	2	0	0
LOC101927780	lncRNA	2	2	1	0	2	1
DLL1	mRNA	53	67	54	24	21	30
SNORD103B	snoRNA	0	0	1	1	0	0
PCNPP1	ncRNA	19	12	2	7	8	2
PCNPP2	ncRNA	0	0	0	0	0	0
SNORD103C	snoRNA	0	0	0	0	0	0
DLL3	mRNA	179	201	155	128	180	201
DLL4	mRNA	57	82	37	11	20	18
IGFBPL1	mRNA	62	103	73	96	113	114
LOC105376686	lncRNA	0	0	0	0	0	0
PALMD	mRNA	2	2	7	6	5	11
LOC105376687	lncRNA	0	0	0	0	0	0
LOC105376689	lncRNA	7	5	4	4	5	3
LOC105376682	lncRNA	0	0	0	0	0	0
LOC105376684	mRNA	1	2	3	3	2	3
LOC105376680	lncRNA	0	0	0	0	0	0
CLASP1	mRNA	557	651	502	624	646	499
LOC105376681	lncRNA	0	0	0	0	0	0
CLASP2	mRNA	184	228	203	193	246	225
LOC101927798	lncRNA	0	0	0	0	0	0
DYX1C1	mRNA	19	29	21	7	7	16
LOC101927790	lncRNA	0	0	0	0	0	0
LOC101927795	lncRNA	0	0	0	0	0	0
DLK1	mRNA	0	0	0	0	0	0
DLK2	mRNA	57	62	39	35	40	82
LOC101927793	lncRNA	0	0	1	1	0	0
LOC105376679	lncRNA	0	0	0	0	0	0
LOC105376675	lncRNA	0	0	0	0	0	0
LOC105376678	mRNA	4	4	4	3	6	2
LOC105376671	lncRNA	1	1	2	5	2	3
LOC105376672	lncRNA	0	0	0	0	0	0
LOC105376673	lncRNA	0	3	0	0	0	0
LOC105376674	lncRNA	0	0	0	0	0	0
LOC105376670	ncRNA	13	14	14	11	15	14
LOC100301516	ncRNA	0	1	1	0	0	0
FLJ12825	lncRNA	0	0	0	0	0	0
NOC2L	mRNA	1097	1405	924	1016	1199	1413
LOC100129155	ncRNA	0	0	1	0	0	0
LOC389641	lncRNA	110	154	74	80	105	140
TUB-AS1	lncRNA	0	0	0	0	0	0
LOC390638	ncRNA	0	1	6	0	0	1
LOC100130161	ncRNA	0	0	0	0	0	0
LOC100129148	lncRNA	0	0	0	2	0	0
LOC100129144	ncRNA	0	0	0	0	0	0
LOC100129140	ncRNA	0	1	0	0	1	1
RABL3	mRNA	93	100	72	169	175	131
NOBOX	mRNA	0	0	0	0	0	0
RABL6	mRNA	89	120	88	70	105	102
CDCA2	mRNA	384	474	376	616	788	761
CDCA3	mRNA	384	468	327	593	687	798
CDCA4	mRNA	764	1174	742	608	691	852
LOC100130170	ncRNA	1	1	1	0	0	0
CDCA5	mRNA	618	865	569	749	935	947
LOC100130171	ncRNA	5	10	9	7	21	9
LOC100130172	lncRNA	0	1	1	1	2	0
OR7E90P	ncRNA	0	0	0	0	0	0
CDCA7	mRNA	412	492	353	670	748	714
CDCA8	mRNA	435	571	361	625	729	643
SPG20-AS1	lncRNA	0	0	0	0	0	0
LOC100129137	ncRNA	0	0	0	0	5	0
LOC100129138	miscRNA	8	7	8	5	2	1
LOC100129135	ncRNA	0	0	0	0	0	0
LOC100129133	ncRNA	0	0	0	0	0	0
LOC654841	lncRNA	0	5	4	4	7	3
LOC400541	lncRNA	0	0	0	0	0	0
LOC100129130	ncRNA	1	2	1	0	3	0
LOC100130176	ncRNA	0	2	0	2	1	1
LOC100130177	ncRNA	0	0	0	0	0	0
LOC390600	ncRNA	0	0	0	0	1	0
LOC390617	ncRNA	6	5	6	6	18	13
LOC390618	ncRNA	1	0	0	0	0	1
LOC400548	lncRNA	0	0	0	0	0	0
LOC100130180	ncRNA	0	0	0	0	1	0
FUCA1	mRNA	249	364	236	274	278	320
FUCA2	mRNA	535	718	524	605	695	706
MAGOHB	mRNA	79	125	93	126	97	145
LOC400553	lncRNA	0	0	0	0	0	0
LOC390614	ncRNA	0	0	0	0	0	0
PANX1	mRNA	163	250	174	179	229	233
PIN1P1	miscRNA	2	1	7	2	2	2
PANX2	mRNA	165	282	155	78	96	123
MIR3688-1	Precursor_miRNA	0	0	0	0	0	0
MIR3688-2	Precursor_miRNA	0	0	0	0	0	0
TUBB2BP1	ncRNA	25	47	17	27	27	38
LOC100130111	lncRNA	107	179	108	255	333	324
PANX3	mRNA	0	0	0	0	0	0
LOC100130114	ncRNA	0	0	0	0	0	0
OR7E91P	miscRNA	0	0	0	0	0	0
MTCYBP30	ncRNA	0	0	0	0	0	0
SLC7A4	mRNA	0	0	0	0	0	0
SLC7A5	mRNA	2996	3603	2765	5477	7026	7896
SLC7A6	mRNA	37	54	26	72	61	60
SLC7A7	mRNA	92	107	71	211	262	286
SLC7A8	mRNA	6	6	2	1	4	4
SLC7A9	mRNA	2	4	2	0	3	2
LOC100129184	ncRNA	0	0	0	0	0	0
LOC100130121	ncRNA	0	0	0	0	0	0
NUP62CL	mRNA	72	90	55	64	75	93
CACUL1	mRNA	716	953	720	584	522	529
LOC150935	lncRNA	0	0	0	0	0	0
ELOF1	mRNA	310	439	252	271	304	379
OR7E94P	ncRNA	0	0	0	0	0	0
DLST	mRNA	1322	1629	1196	1655	1844	1860
NOC4L	mRNA	241	353	248	258	305	358
SLC7A1	mRNA	1136	1431	928	955	1017	901
SLC7A2	mRNA	206	252	163	234	278	206
RAPGEF4-AS1	lncRNA	0	0	0	0	0	0
SLC7A3	mRNA	0	0	0	0	0	0
LOC100130137	ncRNA	0	0	0	0	0	1
LOC100129175	lncRNA	0	0	0	0	0	0
MFN1	mRNA	348	439	349	332	397	379
MFN2	mRNA	787	1106	660	818	965	914
LOC149950	lncRNA	0	0	0	0	0	0
LOC100130134	ncRNA	6	10	9	13	14	12
P4HTM	mRNA	548	672	539	472	522	655
LOC149935	ncRNA	98	114	109	129	143	131
HOXA10-AS	lncRNA	0	0	1	0	0	0
OR7E93P	ncRNA	0	0	0	0	0	0
NOC3L	mRNA	271	363	240	238	226	215
RABIF	mRNA	183	214	138	171	232	220
LOC100129168	ncRNA	2	1	1	0	0	0
OR7E96P	ncRNA	0	0	0	0	0	0
ADORA3	mRNA	0	0	0	0	0	0
ADORA1	mRNA	31	25	18	13	18	19
LINCMD1	lncRNA	0	0	0	0	0	0
TRV-AAC3-1	tRNA	0	0	2	0	0	0
MFNG	mRNA	22	20	24	16	36	31
OR10AE1P	ncRNA	0	0	0	0	0	0
COX7CP1	ncRNA	283	374	240	235	285	353
IL6ST	mRNA	1128	1209	1124	858	1019	714
COL17A1	mRNA	19	17	10	20	14	14
CHODL	mRNA	0	0	0	0	0	0
DLX1	mRNA	18	30	21	19	17	16
DLX2	mRNA	8	7	8	4	3	4
DLX3	mRNA	0	2	1	0	2	2
DLX4	mRNA	121	140	103	110	109	143
DLX5	mRNA	2	3	2	1	1	0
MIR3198-2	miRNA	0	1	0	1	7	2
DLX6	mRNA	0	2	3	0	0	0
MTCYBP20	ncRNA	0	0	0	0	0	0
MIR3198-1	Precursor_miRNA	0	0	0	0	0	0
MTCYBP21	ncRNA	0	0	0	0	0	0
MTCYBP22	ncRNA	0	0	0	2	2	0
MTCYBP24	ncRNA	0	0	0	0	0	0
CORO1A	mRNA	22	33	35	42	51	51
CORO1B	mRNA	1300	1690	1086	919	1128	1448
MTCYBP25	ncRNA	0	0	0	0	0	0
MTCYBP26	ncRNA	0	0	0	0	0	0
CORO1C	mRNA	1517	2129	1455	2054	2192	2096
MTCYBP28	ncRNA	0	0	0	0	0	0
MTCYBP29	ncRNA	0	0	0	0	0	0
OR7E99P	ncRNA	0	0	3	0	0	0
SLC14A1	mRNA	0	0	3	1	0	0
OR7E97P	ncRNA	0	0	0	0	0	0
SLC14A2	mRNA	0	0	0	0	0	0
MTCYBP10	ncRNA	0	0	0	0	0	0
MTCYBP11	ncRNA	0	0	0	0	0	0
CORO2A	mRNA	668	806	551	667	697	730
MTCYBP12	ncRNA	0	0	0	0	0	0
MTCYBP13	ncRNA	0	0	0	1	0	0
CORO2B	mRNA	19	47	22	8	12	9
MTCYBP14	ncRNA	0	0	0	0	0	0
MTCYBP15	ncRNA	0	0	0	0	0	0
MTCYBP16	ncRNA	0	0	0	0	0	0
MTCYBP17	ncRNA	0	0	0	0	0	0
MTCYBP18	ncRNA	32	32	11	61	91	49
MTCYBP19	ncRNA	0	0	0	0	0	0
LOC100130102	ncRNA	3	2	2	2	1	3
OR10AE3P	ncRNA	0	0	0	0	0	0
LOC400558	lncRNA	0	0	0	0	0	0
TOB1-AS1	lncRNA	18	27	15	25	32	49
CDC73	mRNA	65	79	79	85	96	88
LOC100129118	ncRNA	59	80	53	89	90	94
LOC389602	mRNA	7	7	8	2	0	0
LOC400568	miscRNA	0	0	0	0	0	0
LOC100129108	ncRNA	0	0	0	0	0	0
MFRP	mRNA	0	0	0	0	0	0
LOC100129100	ncRNA	0	0	1	0	0	0
SLC5A11	mRNA	22	32	31	19	40	42
SLC5A12	mRNA	0	0	0	0	0	0
SLC5A10	mRNA	0	0	0	0	0	0
EHBP1	mRNA	448	558	427	525	566	451
CDC42	mRNA	5	2	0	5	8	5
CDC45	mRNA	153	164	127	261	317	340
LOC100820733	ncRNA	3	8	7	19	16	10
LOC100820734	ncRNA	0	0	0	0	0	0
GADD45GIP1	mRNA	361	550	410	388	388	541
FGF7P2	ncRNA	0	0	0	0	0	0
CDC5L	mRNA	381	459	348	308	357	370
FGF7P1	ncRNA	0	0	0	0	0	0
PCBP2-OT1	lncRNA	176	307	180	232	260	296
TRAV36DV7	mRNA	0	0	0	0	0	0
FLJ46284	lncRNA	0	0	0	0	0	0
RN7SL519P	ncRNA	0	0	0	0	0	0
CDC20	mRNA	990	1285	828	1142	1498	1649
CDC23	mRNA	560	793	533	563	666	610
HYKK	mRNA	74	129	74	114	117	125
CDC26	mRNA	23	33	16	28	38	33
CDC27	mRNA	351	501	434	715	831	720
ATP6V1E1	mRNA	217	286	222	1110	1174	1415
ATP6V1E2	mRNA	125	83	83	108	133	135
RN7SL518P	ncRNA	0	0	0	0	0	0
ATP6V1G1	mRNA	606	835	580	751	869	991
ATP6V1G2	mRNA	7	13	9	13	13	14
CDC40	mRNA	254	316	254	159	147	171
RNU6-609P	ncRNA	0	3	0	0	0	0
CDC34	mRNA	1898	2779	1784	1096	1239	1564
MIR6516	miRNA	0	0	0	0	1	2
MIR6514	Precursor_miRNA	0	0	0	0	0	0
CDC37	mRNA	1824	2454	1594	1496	1809	2142
MIR6515	miRNA	3	4	2	3	1	0
MIR6512	Precursor_miRNA	0	0	0	0	0	0
MIR6513	miRNA	0	0	0	1	0	0
TRIB3	mRNA	708	887	686	525	598	667
MIR6510	miRNA	0	0	1	0	0	1
TRIB1	mRNA	1270	1532	1099	685	719	780
TRIB2	mRNA	7	4	3	2	6	6
RN7SL517P	ncRNA	0	0	0	0	0	0
IGKV1OR22-1	ncRNA	0	0	0	0	0	0
CDKN2AIP	mRNA	109	169	137	88	96	99
MIR6509	miRNA	0	0	0	0	0	0
MIR6507	Precursor_miRNA	0	0	0	0	0	0
MIR6508	Precursor_miRNA	0	0	0	0	0	0
FTH1P9	ncRNA	0	0	0	0	0	0
MIR6505	miRNA	1	1	0	0	1	0
LOC100913082	ncRNA	0	0	0	0	1	0
MIR6506	miRNA	11	10	7	9	5	11
MIR6503	miRNA	0	0	0	0	0	0
MIR6504	miRNA	0	0	0	0	0	0
MIR6501	Precursor_miRNA	65	45	51	51	76	24
MIR6502	miRNA	0	1	0	0	0	0
MIR6500	miRNA	0	0	0	0	0	0
ATP6V1C1	mRNA	526	646	506	514	494	576
ATP6V1C2	mRNA	2	1	0	0	0	0
RN7SL516P	ncRNA	0	0	0	0	0	0
FTH1P5	ncRNA	700	1255	672	416	359	468
FTH1P6	ncRNA	0	0	0	0	0	0
FTH1P7	ncRNA	4613	8331	4798	2012	2402	3488
FTH1P8	ncRNA	1759	3331	1746	860	1078	1464
FTH1P1	ncRNA	32	47	26	20	14	20
FTH1P2	ncRNA	5859	8799	5216	2430	2665	3660
FTH1P3	miscRNA	194	227	120	83	209	127
FTH1P4	ncRNA	79	88	58	26	42	37
CDC16	mRNA	136	147	133	151	159	133
SLC2A4RG	mRNA	1059	1871	1005	831	936	1332
EIF4BP2	ncRNA	10	11	12	15	11	6
EIF4BP3	ncRNA	431	465	377	365	468	405
SNORA14A	snoRNA	0	0	0	0	1	1
EIF4BP1	ncRNA	2	3	4	2	0	0
RN7SL515P	ncRNA	0	0	0	0	0	0
SNORA14B	snoRNA	2	2	3	1	2	2
EIF4BP6	ncRNA	887	969	838	792	872	707
EIF4BP7	ncRNA	607	783	599	564	716	603
EIF4BP4	ncRNA	1	0	1	0	0	1
EIF4BP5	ncRNA	20	20	9	20	28	10
BANF1P1	ncRNA	3	5	2	6	2	4
EIF4BP8	ncRNA	8	4	5	6	9	6
EIF4BP9	ncRNA	11	13	12	5	13	5
BANF1P4	ncRNA	1	1	0	0	4	1
BANF1P5	ncRNA	0	1	0	0	0	0
BANF1P2	ncRNA	20	17	8	12	10	28
BANF1P3	ncRNA	167	262	216	280	341	394
RNU6-606P	ncRNA	0	0	0	0	0	0
ZNF587B	mRNA	31	59	46	54	70	60
CLSTN2-AS1	lncRNA	0	0	0	0	0	0
PRSS3P1	ncRNA	0	0	1	1	1	4
PRSS3P2	miscRNA	0	0	0	0	0	0
PRSS3P3	ncRNA	0	0	0	0	0	0
PRSS3P4	ncRNA	0	0	0	0	0	0
RNU6-605P	ncRNA	0	0	0	0	0	0
DMC1	mRNA	5	11	2	14	16	20
SNORA16A	snoRNA	5	2	6	8	3	3
SNORA16B	snoRNA	0	0	0	0	0	0
RN7SL513P	ncRNA	0	1	0	1	4	1
RNU6-608P	ncRNA	0	0	0	0	0	0
DFNB59	mRNA	18	21	8	7	20	7
NFIL3	mRNA	402	481	337	283	322	297
ATP6V1G3	mRNA	0	0	0	0	0	0
ZNF585B	mRNA	124	118	113	78	100	65
ZNF585A	mRNA	111	173	94	97	88	98
SNORA17A	snoRNA	14	19	9	10	9	21
OFCC1	miscRNA	1	3	0	0	2	1
SNORA17B	snoRNA	5	8	0	2	3	3
POLR3DP1	ncRNA	1	7	0	1	0	3
TRV-AAC2-1	tRNA	0	0	0	0	1	1
HYPM	mRNA	0	0	0	0	0	0
HYPK	mRNA	410	536	370	324	410	507
RNU6-607P	ncRNA	0	0	0	0	0	0
SRP19	mRNA	151	190	120	142	161	180
OR2AL1P	ncRNA	0	0	0	0	0	0
AMHR2	mRNA	7	8	4	9	2	5
PCDH11Y	mRNA	0	0	0	0	0	0
PCDH11X	mRNA	0	0	0	0	0	0
SNORA103	snoRNA	425	657	419	269	200	331
SNORA104	snoRNA	376	480	370	326	351	362
SRP14	mRNA	689	938	787	1446	1651	1651
SNORA107	snoRNA	0	0	0	0	0	0
SNORA108	snoRNA	0	0	0	0	0	0
SNORA109	snoRNA	2	1	0	0	0	0
SCAND3P1	ncRNA	0	1	1	0	0	0
SNORA100	snoRNA	19	38	22	13	22	28
RNU6-602P	ncRNA	0	0	0	0	0	0
SNORA11B	snoRNA	0	2	0	0	0	0
SPOCD1	mRNA	96	108	52	26	14	37
SNORA110	snoRNA	0	0	0	0	0	0
SNORA111	snoRNA	0	0	0	0	0	0
RNU6-601P	ncRNA	0	0	0	0	0	0
OR14L1P	ncRNA	0	0	0	0	0	0
ENTPD1-AS1	lncRNA	5	15	9	7	3	3
RNU6-604P	ncRNA	0	0	0	0	0	0
LOC100129098	mRNA	0	0	0	0	0	0
LOC100129099	ncRNA	0	0	0	0	0	0
[truncated: 52,262 more rows]
