# Supplementary material for: Enabling factor for cancer hallmark acquisition: Small nucleolar RNA host gene 17
Source: Front Oncol. 2022 Sep 14;12:974939. doi: 10.3389/fonc.2022.974939 (PMC9515549; doi:10.3389/fonc.2022.974939)
Supplement: Supplementary file 1 [file DataSheet_1.zip › A/mRNAs increased abundance (í▌2-fold) in SNHG17 knockdown A549 cells.xlsx]

## Sheet: sheet2
Supplementary Table S2：mRNAs increased abundance (≥2-fold) in SNHG17 knockdown A549 cells
AccID	FoldChange	Log2FC	P-Value	FDR	Style	si-SNHG17	si-SNHG17.	si-SNHG 17	si-NC	si-NC	si- NC	KeggID	Description
MMP10	Inf	20	1.31118e-06	2.91069e-05	up	16	13	7	0	0	0	hsa:4319	matrix metallopeptidase 10 (stromelysin 2)
COMP	Inf	20	0.00182863	0.0145641	up	5	10	3	0	0	0	hsa:1311	cartilage oligomeric matrix protein
RASL12	Inf	20	0.00337717	0.0238966	up	9	5	2	0	0	0	hsa:51285	RAS-like, family 12
DCDC2C	Inf	20	0.0047358	0.0312541	up	3	5	4	0	0	0	hsa:728597	doublecortin domain containing 2C
PDCD1LG2	Inf	20	0.00838488	0.0489579	up	2	9	0	0	0	0	hsa:80380	programmed cell death 1 ligand 2
SNORD3B-2	25.5404	4.67471	0.000992074	0.00886136	up	45	7	80	6	0	0	hsa:780852	small nucleolar RNA, C/D box 3B-2
ZSCAN12P1	22.6356	4.50052	0.00124799	0.0107161	up	8	9	5	1	0	0	hsa:221584	zinc finger and SCAN domain containing 12 pseudogene 1
VNN3	21.1249	4.40087	3.50358e-06	6.92248e-05	up	17	17	11	1	1	0	hsa:55350	vanin 3
FAM92B	20.4969	4.35733	0.00859639	0.0498586	up	5	9	6	1	0	0	hsa:339145	family with sequence similarity 92, member B
EVI2B	18.3372	4.1967	0.00625793	0.0391432	up	3	10	6	0	0	1	hsa:2124	ecotropic viral integration site 2B
CXCL10	16.2014	4.01805	0.0072914	0.0440499	up	3	8	5	1	0	0	hsa:3627	chemokine (C-X-C motif) ligand 10
CREB5	15.5832	3.96192	8.58004e-05	0.00111526	up	7	14	10	1	0	1	hsa:9586	cAMP responsive element binding protein 5
SLC16A6P1	14.4409	3.85208	1.47213e-06	3.23312e-05	up	13	19	14	0	1	2		SLC16A6 pseudogene 1
ZNF880	13.9748	3.80476	0.00326743	0.0232792	up	4	9	4	0	1	0	hsa:400713	zinc finger protein 880
FXYD7	13.9401	3.80117	0.00731103	0.0441332	up	4	9	2	0	0	1	hsa:53822	FXYD domain containing ion transport regulator 7
CD5L	13.7531	3.78168	0.00526538	0.0341616	up	3	10	4	0	1	0	hsa:922	CD5 molecule-like
CCND2	13.1263	3.71438	0.00646607	0.040195	up	4	8	2	0	0	1	hsa:894	cyclin D2
CCNA1	11.7214	3.55107	0.000324692	0.00347942	up	7	23	19	1	1	2	hsa:8900	cyclin A1
USH1G	11.5494	3.52975	0.000188314	0.00220818	up	18	14	3	1	0	2	hsa:124590	Usher syndrome 1G (autosomal recessive)
DQX1	11.0139	3.46125	0.00360693	0.0252151	up	12	16	5	3	0	0	hsa:165545	DEAQ box RNA-dependent ATPase 1
RHCG	10.7617	3.42783	6.50043e-86	1.47189e-81	up	2402	3495	2114	291	207	212	hsa:51458	Rh family, C glycoprotein
INHBA	10.5546	3.39979	1.38543e-33	1.49382e-30	up	125	158	118	6	13	17	hsa:3624	inhibin, beta A
NELL2	10.243	3.35656	0.00778207	0.0463221	up	10	12	0	0	0	2	hsa:4753	NEL-like 2 (chicken)
IL6	10.1955	3.34986	2.35425e-11	1.55415e-09	up	46	78	58	3	11	2	hsa:3569	interleukin 6
PI3	10.0713	3.33218	1.98175e-20	4.67424e-18	up	110	124	92	11	11	9	hsa:5266	peptidase inhibitor 3, skin-derived
OLAH	9.73769	3.28358	0.00537038	0.0346542	up	3	9	7	2	0	0	hsa:55301	oleoyl-ACP hydrolase
MEFV	9.63608	3.26845	1.2136e-06	2.73156e-05	up	12	30	18	3	1	2	hsa:4210	Mediterranean fever
CHST2	9.38241	3.22996	5.58781e-26	2.30045e-23	up	111	164	91	11	10	16	hsa:9435	carbohydrate (N-acetylglucosamine-6-O) sulfotransferase 2
RASGRF1	9.29098	3.21583	0.00823994	0.0483229	up	7	6	5	1	0	1	hsa:5923	Ras protein-specific guanine nucleotide-releasing factor 1
SCN4B	9.11588	3.18838	0.000102691	0.0012954	up	14	17	16	3	2	0	hsa:6330	sodium channel, voltage-gated, type IV, beta subunit
ARMCX1	9.0796	3.18263	1.30123e-06	2.89999e-05	up	16	21	19	3	2	1	hsa:51309	armadillo repeat containing, X-linked 1
ADAMTS1	9.0388	3.17613	0.00315874	0.0226698	up	6	11	2	1	0	1	hsa:9510	ADAM metallopeptidase with thrombospondin type 1 motif, 1
SEMA6A	8.21999	3.03914	0.00823341	0.0483229	up	10	11	4	1	0	2	hsa:57556	sema domain, transmembrane domain (TM), and cytoplasmic domain, (semaphorin) 6A
CTDP1	7.8503	2.97275	0.00652968	0.0404962	up	8	8	7	1	0	2	hsa:9150	CTD (carboxy-terminal domain, RNA polymerase II, polypeptide A) phosphatase, subunit 1
MIR147B	7.81219	2.96573	6.21863e-12	4.5276e-10	up	37	61	44	4	7	6	hsa:100126311	microRNA 147b
C11orf96	7.48504	2.90401	0.000133344	0.00162591	up	11	41	22	5	4	0	hsa:387763	chromosome 11 open reading frame 96
PIFO	7.35596	2.87891	4.24323e-11	2.62512e-09	up	44	77	46	7	3	12	hsa:128344	primary cilia formation
GPR156	7.32137	2.87211	0.000522883	0.00519739	up	10	16	4	3	0	1	hsa:165829	G protein-coupled receptor 156
MYL9	7.26713	2.86139	0.00264053	0.0195903	up	10	9	4	1	1	1	hsa:10398	myosin, light chain 9, regulatory
MATK	7.23047	2.85409	0.00518398	0.0337205	up	3	12	8	2	1	0	hsa:4145	megakaryocyte-associated tyrosine kinase
CSF2	7.16049	2.84006	5.47925e-09	2.23947e-07	up	31	42	29	9	3	2	hsa:1437	colony stimulating factor 2 (granulocyte-macrophage)
DNAAF1	7.14567	2.83707	3.76481e-05	0.000550674	up	24	31	14	2	3	4	hsa:123872	dynein, axonemal, assembly factor 1
SH3GL3	7.11017	2.82988	0.000603418	0.00585148	up	5	18	8	1	1	2	hsa:6457	SH3-domain GRB2-like 3
CRTAC1	6.90215	2.78705	1.01032e-21	2.66008e-19	up	115	153	87	22	15	12	hsa:55118	cartilage acidic protein 1
PCDHA1	6.89173	2.78487	0.000291259	0.00319679	up	11	15	9	4	1	0	hsa:56147	protocadherin alpha 1
VNN1	6.86247	2.77873	7.3981e-08	2.24853e-06	up	33	36	24	4	4	5	hsa:8876	vanin 1
DNAH17	6.80568	2.76674	0.00272653	0.0200901	up	9	18	3	2	1	1	hsa:8632	dynein, axonemal, heavy chain 17
S100A9	6.77768	2.76079	3.65672e-07	9.37702e-06	up	24	32	29	5	5	2	hsa:6280	S100 calcium binding protein A9
GBP5	6.75946	2.75691	8.38234e-07	1.95671e-05	up	28	46	28	9	1	5	hsa:115362	guanylate binding protein 5
RGMA	6.62918	2.72883	0.00467524	0.0309472	up	22	25	9	3	2	3	hsa:56963	repulsive guidance molecule family member a
HIST2H2AA3	6.60989	2.72463	8.28965e-06	0.000146528	up	33	24	21	8	2	2	hsa:8337	histone cluster 2, H2aa3
PTBP2	6.48101	2.69622	8.17791e-35	9.74591e-32	up	312	409	346	48	49	62	hsa:58155	polypyrimidine tract binding protein 2
RSAD2	6.48065	2.69614	4.70565e-06	8.96131e-05	up	38	69	36	10	5	6	hsa:91543	radical S-adenosyl methionine domain containing 2
LRRC10B	6.45713	2.69089	1.41484e-05	0.000234354	up	29	32	19	1	8	2	hsa:390205	leucine rich repeat containing 10B
SSTR2	6.29379	2.65393	0.00430999	0.0289932	up	14	18	4	1	3	1	hsa:6752	somatostatin receptor 2
FAM196B	6.26056	2.64629	2.58387e-09	1.15855e-07	up	58	41	62	13	8	5	hsa:100131897	family with sequence similarity 196, member B
SATB1	6.25892	2.64591	0.00127311	0.0108791	up	17	12	8	1	0	5	hsa:6304	SATB homeobox 1
COL15A1	6.25219	2.64436	5.3084e-06	0.000100165	up	22	36	23	2	5	5	hsa:1306	collagen, type XV, alpha 1
LY6K	6.14825	2.62018	2.53306e-14	2.81157e-12	up	71	81	42	19	5	7	hsa:54742	lymphocyte antigen 6 complex, locus K
IRF4	6.14182	2.61867	6.2045e-05	0.000844282	up	18	28	12	5	2	2	hsa:3662	interferon regulatory factor 4
SLC6A14	6.13491	2.61704	0.000634295	0.0060909	up	37	27	10	1	6	4	hsa:11254	solute carrier family 6 (amino acid transporter), member 14
ASB2	6.12072	2.6137	4.01843e-13	3.55427e-11	up	45	52	49	9	9	5	hsa:51676	ankyrin repeat and SOCS box containing 2
XDH	6.08805	2.60598	2.55324e-29	1.44533e-26	up	217	240	165	35	32	31	hsa:7498	xanthine dehydrogenase
NEURL3	6.02398	2.59072	1.30284e-12	1.06116e-10	up	70	114	68	20	11	9	hsa:93082	neuralized E3 ubiquitin protein ligase 3
CCDC92B	5.9623	2.57587	0.000186979	0.0021948	up	10	27	15	2	3	3
DRAXIN	5.89783	2.56019	3.57666e-05	0.000527598	up	18	26	18	2	3	5	hsa:374946	dorsal inhibitory axon guidance protein
ORM1	5.89149	2.55863	0.00166467	0.0135258	up	14	27	14	3	1	5	hsa:5004	orosomucoid 1
CCL3	5.88448	2.55692	0.00657343	0.0406561	up	7	10	7	3	1	0	hsa:6348	chemokine (C-C motif) ligand 3
TFF1	5.88119	2.55611	3.29727e-09	1.43854e-07	up	30	48	30	11	3	4	hsa:7031	trefoil factor 1
IL1A	5.85615	2.54995	6.8358e-12	4.91374e-10	up	273	411	318	68	49	48	hsa:3552	interleukin 1, alpha
MAFB	5.8303	2.54357	0.0018402	0.0146356	up	10	13	4	1	3	0	hsa:9935	v-maf avian musculoaponeurotic fibrosarcoma oncogene homolog B
GRM4	5.68801	2.50792	0.000266582	0.00296038	up	16	19	8	3	3	1	hsa:2914	glutamate receptor, metabotropic 4
SYT5	5.6813	2.50622	0.00030478	0.00332105	up	17	13	18	6	0	3	hsa:6861	synaptotagmin V
CYTH4	5.6375	2.49506	2.43608e-06	5.05592e-05	up	22	19	24	7	1	4	hsa:27128	cytohesin 4
GPR4	5.60955	2.48788	0.00148939	0.0123306	up	14	10	12	1	4	1	hsa:2828	G protein-coupled receptor 4
NPPC	5.56361	2.47602	0.00515012	0.0335291	up	6	10	7	2	1	1	hsa:4880	natriuretic peptide C
DNER	5.38735	2.42958	1.10777e-12	9.08815e-11	up	88	100	73	14	18	14	hsa:92737	delta/notch-like EGF repeat containing
CPA4	5.35852	2.42183	4.37578e-26	1.83483e-23	up	226	292	168	33	45	42	hsa:51200	carboxypeptidase A4
NTN1	5.34917	2.41932	9.57337e-05	0.00122469	up	13	38	17	6	2	4	hsa:9423	netrin 1
PTPRR	5.24624	2.39128	5.9722e-06	0.000111208	up	17	38	21	3	7	3	hsa:5801	protein tyrosine phosphatase, receptor type, R
HSD11B1	5.23596	2.38845	1.08652e-10	6.3736e-09	up	81	98	57	16	13	14	hsa:3290	hydroxysteroid (11-beta) dehydrogenase 1
STS	5.23264	2.38754	0.00316862	0.0227192	up	12	16	12	1	4	2	hsa:412	steroid sulfatase (microsomal), isozyme S
TMEM158	5.18232	2.3736	3.59517e-27	1.76968e-24	up	186	288	166	52	31	35	hsa:25907	transmembrane protein 158 (gene/pseudogene)
TREM1	5.10546	2.35204	0.00762405	0.0455854	up	14	24	10	7	2	0	hsa:54210	triggering receptor expressed on myeloid cells 1
XAF1	5.05311	2.33717	7.69593e-14	7.71057e-12	up	193	258	200	58	36	31	hsa:54739	XIAP associated factor 1
BEX4	5.04986	2.33624	4.82483e-11	2.93679e-09	up	68	93	30	16	6	14	hsa:56271	brain expressed, X-linked 4
CSF3	5.01041	2.32493	1.60014e-13	1.50966e-11	up	97	159	102	29	21	18	hsa:1440	colony stimulating factor 3 (granulocyte)
TLR2	4.92015	2.2987	0.00460813	0.030554	up	9	12	8	4	0	2	hsa:7097	toll-like receptor 2
PROX1	4.83153	2.27248	0.000504575	0.00503974	up	22	14	13	3	3	4	hsa:5629	prospero homeobox 1
SLC16A6	4.83086	2.27228	4.38521e-22	1.18208e-19	up	504	660	513	97	113	122	hsa:9120	solute carrier family 16, member 6
NDRG4	4.83044	2.27215	0.000155558	0.00186537	up	32	20	25	4	4	8	hsa:65009	NDRG family member 4
CCL20	4.82042	2.26916	7.79844e-08	2.34814e-06	up	1217	1764	1293	340	234	282	hsa:6364	chemokine (C-C motif) ligand 20
GAB3	4.72036	2.2389	0.00190524	0.0150445	up	18	13	12	1	2	6	hsa:139716	GRB2-associated binding protein 3
HCAR3	4.68858	2.22915	9.52354e-05	0.00121969	up	23	34	21	7	4	5	hsa:8843	hydroxycarboxylic acid receptor 3
TNFAIP6	4.65076	2.21747	4.58597e-17	7.52465e-15	up	138	188	133	36	21	39	hsa:7130	tumor necrosis factor, alpha-induced protein 6
G0S2	4.61069	2.20498	1.1665e-09	5.6318e-08	up	117	227	115	49	20	26	hsa:50486	G0/G1 switch 2
C15orf48	4.57188	2.19279	1.49636e-18	2.84724e-16	up	1945	2628	1921	499	427	437	hsa:84419	chromosome 15 open reading frame 48
FAM196A	4.5679	2.19153	1.28175e-06	2.86786e-05	up	41	76	74	11	15	14	hsa:642938	family with sequence similarity 196, member A
LAMC2	4.55405	2.18715	7.55929e-51	2.44521e-47	up	2627	3519	2402	643	537	619	hsa:3918	laminin, gamma 2
BTG2	4.53997	2.18268	8.39199e-49	2.11133e-45	up	1953	2755	1783	533	394	442	hsa:7832	BTG family, member 2
RRAD	4.53536	2.18122	6.38545e-09	2.54105e-07	up	71	106	78	24	17	13	hsa:6236	Ras-related associated with diabetes
RSPO1	4.51614	2.17509	0.00120024	0.010365	up	11	31	12	5	3	3	hsa:284654	R-spondin 1
NGF	4.49881	2.16954	9.93105e-05	0.00125977	up	16	20	21	3	6	3	hsa:4803	nerve growth factor (beta polypeptide)
CRHR1	4.491	2.16704	6.3442e-08	1.96246e-06	up	49	63	56	17	8	12	hsa:1394	corticotropin releasing hormone receptor 1
CD22	4.48804	2.16609	4.21732e-30	2.72837e-27	up	371	436	340	90	70	88	hsa:933	CD22 molecule
CLEC2B	4.47262	2.16112	8.19397e-06	0.000145177	up	68	56	53	13	11	15	hsa:9976	C-type lectin domain family 2, member B
APOL3	4.45422	2.15517	2.64213e-08	9.00991e-07	up	47	63	30	8	6	16	hsa:80833	apolipoprotein L, 3
SLC24A4	4.44781	2.15309	5.9884e-05	0.000817332	up	20	28	23	5	1	10	hsa:123041	solute carrier family 24 (sodium/potassium/calcium exchanger), member 4
BCL2A1	4.44144	2.15103	2.29543e-06	4.79909e-05	up	181	265	231	39	57	49	hsa:597	BCL2-related protein A1
ARRDC4	4.43471	2.14884	3.64687e-06	7.17429e-05	up	38	60	43	8	11	11	hsa:91947	arrestin domain containing 4
BIK	4.43456	2.14879	1.05848e-26	4.79344e-24	up	306	373	271	90	56	62	hsa:638	BCL2-interacting killer (apoptosis-inducing)
MAATS1	4.42104	2.14439	4.93884e-08	1.57286e-06	up	62	63	52	12	11	16	hsa:89876	MYCBP-associated, testis expressed 1
ADM2	4.38978	2.13415	0.000397871	0.00412878	up	12	23	26	10	3	1	hsa:79924	adrenomedullin 2
KIAA1683	4.35076	2.12127	3.66977e-05	0.000539226	up	29	29	12	1	5	9	hsa:80726	KIAA1683
SNORD139	4.34942	2.12082	7.3907e-07	1.75601e-05	up	83	158	93	34	20	19
IFI27	4.3411	2.11806	5.86449e-25	2.04292e-22	up	6226	9763	6125	2472	1218	1220	hsa:3429	interferon, alpha-inducible protein 27
KRT23	4.29696	2.10332	1.08541e-07	3.18766e-06	up	59	57	42	6	13	16	hsa:25984	keratin 23 (histone deacetylase inducible)
BEX2	4.27118	2.09464	6.11779e-11	3.65502e-09	up	64	87	64	22	12	15	hsa:84707	brain expressed X-linked 2
LAMP3	4.26713	2.09326	2.24241e-13	2.06402e-11	up	92	153	119	29	30	22	hsa:27074	lysosomal-associated membrane protein 3
RENBP	4.2442	2.08549	0.0024433	0.0184035	up	7	18	10	5	1	2	hsa:5973	renin binding protein
DMRTA1	4.21335	2.07497	4.98273e-12	3.69915e-10	up	86	74	78	22	22	11	hsa:63951	DMRT-like family A1
EBI3	4.21124	2.07425	1.41705e-25	5.34772e-23	up	253	411	249	88	50	70	hsa:10148	Epstein-Barr virus induced 3
CREB3L3	4.18089	2.06381	1.55603e-09	7.30979e-08	up	332	386	277	88	91	47	hsa:84699	cAMP responsive element binding protein 3-like 3
HCP5	4.16957	2.0599	3.033e-11	1.93454e-09	up	41	79	60	19	9	14	hsa:10866	HLA complex P5 (non-protein coding)
SERPINB7	4.16532	2.05843	5.58344e-10	2.88644e-08	up	80	131	81	20	16	31	hsa:8710	serpin peptidase inhibitor, clade B (ovalbumin), member 7
SPEF1	4.16341	2.05777	4.24359e-05	0.00061008	up	28	38	29	10	7	5	hsa:25876	sperm flagellar 1
HLA-B	4.14854	2.0526	2.87521e-31	2.41124e-28	up	2156	2658	1924	630	468	469	hsa:3106	major histocompatibility complex, class I, B
MT1X	4.14818	2.05248	1.78041e-15	2.44326e-13	up	1470	2915	1418	620	370	324	hsa:4501	metallothionein 1X
GJA3	4.11101	2.03949	9.10181e-06	0.000158532	up	35	44	21	5	6	12	hsa:2700	gap junction protein, alpha 3, 46kDa
SCN4A	4.09462	2.03373	0.000112081	0.0013975	up	26	23	18	4	4	8	hsa:6329	sodium channel, voltage-gated, type IV, alpha subunit
MESP2	4.08392	2.02995	0.0037788	0.0261502	up	10	18	7	3	2	3	hsa:145873	mesoderm posterior basic helix-loop-helix transcription factor 2
GIMAP2	4.0311	2.01117	4.72247e-05	0.000669573	up	19	33	29	10	3	7	hsa:26157	GTPase, IMAP family member 2
JAKMIP1	4.03015	2.01083	0.000695655	0.00657966	up	21	24	21	8	5	3	hsa:152789	janus kinase and microtubule interacting protein 1
FFAR2	4.00816	2.00294	0.000258814	0.00288685	up	42	68	34	18	10	6	hsa:2867	free fatty acid receptor 2
PRDM8	3.99289	1.99743	0.000194052	0.00226958	up	23	31	22	6	7	5	hsa:56978	PR domain containing 8
TMEM171	3.98582	1.99488	9.39157e-09	3.60429e-07	up	45	80	56	17	9	18	hsa:134285	transmembrane protein 171
SLC52A1	3.96877	1.98869	4.15489e-11	2.57751e-09	up	72	137	84	27	26	16	hsa:55065	solute carrier family 52 (riboflavin transporter), member 1
AMPD3	3.9613	1.98597	1.68675e-25	6.26115e-23	up	271	348	276	80	68	70	hsa:272	adenosine monophosphate deaminase 3
NSG1	3.94264	1.97916	0.000780601	0.00726177	up	14	32	13	6	3	5	hsa:27065	neuron specific gene family member 1
TSNAXIP1	3.92704	1.97344	2.67561e-06	5.49762e-05	up	42	57	46	14	9	13	hsa:55815	translin-associated factor X interacting protein 1
LCP1	3.92406	1.97235	0.00844677	0.0492558	up	7	14	4	4	1	1	hsa:3936	lymphocyte cytosolic protein 1 (L-plastin)
TXNIP	3.90373	1.96485	4.14889e-08	1.34589e-06	up	290	572	292	95	84	97	hsa:10628	thioredoxin interacting protein
ITPR1	3.88678	1.95858	0.00210406	0.0163047	up	21	21	12	5	6	2	hsa:3708	inositol 1,4,5-trisphosphate receptor, type 1
SGK1	3.87274	1.95336	5.03502e-32	4.56032e-29	up	711	835	652	195	153	203	hsa:6446	serum/glucocorticoid regulated kinase 1
MT1XP1	3.87175	1.95298	1.25787e-07	3.63753e-06	up	139	228	139	63	35	27		metallothionein 1X pseudogene 1
SOD2	3.86483	1.9504	1.40353e-10	8.10717e-09	up	12292	16129	11541	3721	3137	3059	hsa:6648	superoxide dismutase 2, mitochondrial
CHRM4	3.84563	1.94322	1.23948e-08	4.55609e-07	up	63	82	52	20	15	14	hsa:1132	cholinergic receptor, muscarinic 4
IFIT3	3.83605	1.93962	5.09118e-09	2.0884e-07	up	1594	2524	1576	675	368	383	hsa:3437	interferon-induced protein with tetratricopeptide repeats 3
FEZ1	3.80757	1.92887	1.33992e-12	1.07971e-10	up	141	170	119	50	27	33	hsa:9638	fasciculation and elongation protein zeta 1 (zygin I)
LRGUK	3.78959	1.92204	6.57797e-07	1.58452e-05	up	64	65	33	15	11	15	hsa:136332	leucine-rich repeats and guanylate kinase domain containing
GJB3	3.788	1.92143	0.000242419	0.00273225	up	21	25	17	7	5	4	hsa:2707	gap junction protein, beta 3, 31kDa
MARCH3	3.77491	1.91644	2.92981e-15	3.90234e-13	up	125	179	73	28	41	22	hsa:115123	membrane-associated ring finger (C3HC4) 3, E3 ubiquitin protein ligase
KIF1A	3.76492	1.91262	5.78508e-13	4.92449e-11	up	134	190	102	41	33	33	hsa:547	kinesin family member 1A
PLEK2	3.76365	1.91213	2.49652e-27	1.27101e-24	up	384	546	371	126	93	113	hsa:26499	pleckstrin 2
CXCL8	3.75982	1.91066	1.15951e-05	0.00019696	up	2661	3150	2644	868	677	638	hsa:3576	chemokine (C-X-C motif) ligand 8
ADGRF4	3.74074	1.90332	2.84099e-09	1.26382e-07	up	79	93	67	18	21	22	hsa:221393	G protein-coupled receptor 115
GFRA2	3.70864	1.89089	0.00540607	0.0348448	up	7	18	9	5	0	4	hsa:2675	GDNF family receptor alpha 2
CFAP58-AS1	3.69375	1.88509	0.00176261	0.0141578	up	16	26	7	6	5	1	hsa:100505869	CCDC147 antisense RNA 1 (head to head)
MCC	3.68992	1.88359	0.000165551	0.00197229	up	47	25	29	4	9	14	hsa:4163	mutated in colorectal cancers
STC1	3.67358	1.87719	3.91495e-08	1.28473e-06	up	2108	2378	1815	584	546	521	hsa:6781	stanniocalcin 1
MT2A	3.60348	1.84939	2.56438e-13	2.32261e-11	up	3052	6049	2854	1477	729	930	hsa:4502	metallothionein 2A
GBP2	3.58078	1.84027	1.04862e-26	4.79344e-24	up	646	834	679	203	188	190	hsa:2634	guanylate binding protein 2, interferon-inducible
TCN1	3.57618	1.83842	3.77726e-07	9.65332e-06	up	39	74	62	19	9	20	hsa:6947	transcobalamin I (vitamin B12 binding protein, R binder family)
DDO	3.57059	1.83616	0.00180844	0.0144388	up	20	15	14	4	7	2	hsa:8528	D-aspartate oxidase
IRAK2	3.56467	1.83377	3.4975e-08	1.15611e-06	up	3192	4174	2899	1064	874	821	hsa:3656	interleukin-1 receptor-associated kinase 2
RET	3.56414	1.83356	5.36883e-14	5.52575e-12	up	141	176	97	36	41	32	hsa:5979	ret proto-oncogene
MAPK6PS3	3.56076	1.83219	0.000790541	0.00733315	up	25	26	21	8	4	8		mitogen-activated protein kinase 6 pseudogene 3
NKX3-1	3.55771	1.83095	1.79909e-18	3.39473e-16	up	305	356	259	96	85	67	hsa:4824	NK3 homeobox 1
CFAP57	3.55741	1.83083	0.00531146	0.0343719	up	21	18	13	3	5	6	hsa:149465	cilia and flagella associated protein 57
NCCRP1	3.55516	1.82992	2.28348e-05	0.000358358	up	24	40	31	15	7	4	hsa:342897	non-specific cytotoxic cell receptor protein 1 homolog (zebrafish)
SAA2	3.54417	1.82545	1.09105e-10	6.38361e-09	up	117	178	116	38	42	29	hsa:6289	serum amyloid A2
ANKRD24	3.53472	1.82159	6.59691e-14	6.66847e-12	up	137	215	152	65	41	31	hsa:170961	ankyrin repeat domain 24
ADORA2A	3.52512	1.81767	3.39561e-10	1.83064e-08	up	139	317	180	57	56	55	hsa:135	adenosine A2a receptor
F3	3.52379	1.81713	1.90222e-14	2.20882e-12	up	122	141	130	36	37	35	hsa:2152	coagulation factor III (thromboplastin, tissue factor)
TPRA1	3.51226	1.8124	9.39853e-26	3.73352e-23	up	1028	1535	1012	421	267	290	hsa:131601	transmembrane protein, adipocyte asscociated 1
SNAI2	3.50883	1.81099	0.000749102	0.00701196	up	13	21	12	4	6	2	hsa:6591	snail family zinc finger 2
CARD16	3.50624	1.80993	0.00401276	0.0274338	up	13	14	16	3	4	5	hsa:114769	caspase recruitment domain family, member 16
GBP4	3.50094	1.80774	6.40409e-07	1.5499e-05	up	46	56	40	10	11	18	hsa:115361	guanylate binding protein 4
HCAR2	3.46896	1.7945	0.00290344	0.0211595	up	34	53	42	11	9	16	hsa:338442	hydroxycarboxylic acid receptor 2
CCBE1	3.46439	1.7926	2.25391e-07	6.14883e-06	up	38	54	52	18	10	13	hsa:147372	collagen and calcium binding EGF domains 1
SYT2	3.46159	1.79143	0.000651885	0.00622549	up	30	36	22	4	8	12	hsa:127833	synaptotagmin II
L1CAM	3.45168	1.7873	5.01049e-31	3.91215e-28	up	1240	1629	1061	412	345	330	hsa:3897	L1 cell adhesion molecule
ACVRL1	3.44563	1.78477	1.58815e-11	1.0799e-09	up	106	159	101	40	26	36	hsa:94	activin A receptor type II-like 1
HCN4	3.43778	1.78148	8.08724e-05	0.00105666	up	18	47	14	4	10	6	hsa:10021	hyperpolarization activated cyclic nucleotide-gated potassium channel 4
DLL4	3.41277	1.77094	1.1875e-06	2.68081e-05	up	57	82	37	18	11	20	hsa:54567	delta-like 4 (Drosophila)
HAS3	3.40406	1.76726	5.11303e-36	6.43191e-33	up	4013	5107	3396	1224	1038	1263	hsa:3038	hyaluronan synthase 3
ADRB2	3.39801	1.76469	6.59794e-06	0.000120579	up	50	91	24	17	9	19	hsa:154	adrenoceptor beta 2, surface
ADAMTS2	3.38795	1.76041	0.00726624	0.0439632	up	7	25	15	7	4	2	hsa:9509	ADAM metallopeptidase with thrombospondin type 1 motif, 2
ZMYM4	3.38256	1.75811	0.00781942	0.0465078	up	16	14	16	1	6	6	hsa:9202	zinc finger, MYM-type 4
RIN1	3.37622	1.75541	1.03222e-19	2.20495e-17	up	427	619	362	156	109	133	hsa:9610	Ras and Rab interactor 1
CDCP1	3.36669	1.75133	9.4751e-35	1.07272e-31	up	3342	3767	2861	978	910	966	hsa:64866	CUB domain containing protein 1
GAD1	3.35728	1.74729	1.94526e-07	5.36498e-06	up	56	47	54	16	10	21	hsa:2571	glutamate decarboxylase 1 (brain, 67kDa)
N4BP3	3.34594	1.74241	1.27974e-08	4.69646e-07	up	250	326	194	89	76	53	hsa:23138	NEDD4 binding protein 3
CLMP	3.33839	1.73915	1.28367e-10	7.43377e-09	up	89	113	75	29	21	30	hsa:79827	CXADR-like membrane protein
HLA-K	3.32399	1.73292	0.00365683	0.0255009	up	23	27	13	10	6	2		major histocompatibility complex, class I, K (pseudogene)
CLEC4E	3.30844	1.72615	3.20935e-05	0.000479033	up	27	56	37	11	6	18	hsa:26253	C-type lectin domain family 4, member E
NFKBIZ	3.30694	1.7255	3.0641e-07	8.11466e-06	up	787	958	734	252	234	235	hsa:64332	nuclear factor of kappa light polypeptide gene enhancer in B-cells inhibitor, zeta
RORA	3.30277	1.72368	0.00467563	0.0309472	up	13	13	21	4	6	4	hsa:6095	RAR-related orphan receptor A
SNORD33	3.29296	1.71939	0.00648871	0.0402973	up	6	24	12	5	2	5	hsa:26818	small nucleolar RNA, C/D box 33
CD55	3.25648	1.70331	2.65006e-16	4.05441e-14	up	4851	5965	4760	1615	1500	1493	hsa:1604	CD55 molecule, decay accelerating factor for complement (Cromer blood group)
HLA-F	3.25264	1.70161	2.81624e-26	1.22631e-23	up	627	903	558	277	149	193	hsa:3134	major histocompatibility complex, class I, F
DHRS9	3.23856	1.69535	2.36508e-10	1.30935e-08	up	132	230	124	58	39	45	hsa:10170	dehydrogenase/reductase (SDR family) member 9
DSCAML1	3.23374	1.6932	5.3453e-11	3.23619e-09	up	133	196	126	57	37	41	hsa:57453	Down syndrome cell adhesion molecule like 1
C3orf52	3.23051	1.69176	8.90611e-06	0.000155555	up	25	41	29	10	9	9	hsa:79669	chromosome 3 open reading frame 52
PQLC2L	3.2272	1.69028	9.26491e-05	0.00119128	up	30	34	21	9	9	7	hsa:152078	PQ loop repeat containing 2-like
ALOX5	3.22078	1.68741	4.50429e-14	4.72179e-12	up	200	247	138	66	58	48	hsa:240	arachidonate 5-lipoxygenase
SH2B3	3.21678	1.68562	0.00413168	0.0280299	up	12	18	14	5	5	3	hsa:10019	SH2B adaptor protein 3
ARHGEF4	3.21597	1.68525	2.33912e-18	4.34137e-16	up	906	1022	748	288	268	243	hsa:50649	Rho guanine nucleotide exchange factor (GEF) 4
LAMB3	3.20784	1.6816	3.07375e-30	2.04703e-27	up	1963	2621	1805	853	520	552	hsa:3914	laminin, beta 3
WISP2	3.19782	1.67709	3.02781e-21	7.79077e-19	up	748	1206	711	372	198	229	hsa:8839	WNT1 inducible signaling pathway protein 2
PCDH1	3.18484	1.67122	1.10085e-20	2.68028e-18	up	472	515	368	167	114	132	hsa:5097	protocadherin 1
ZFP36L1	3.17976	1.66892	1.68585e-12	1.32085e-10	up	8279	9810	6559	2774	2272	2396	hsa:677	ZFP36 ring finger protein-like 1
WDR63	3.17622	1.66731	0.000575174	0.00560882	up	19	39	29	11	9	6	hsa:126820	WD repeat domain 63
SPOCD1	3.15066	1.65565	3.26392e-06	6.53099e-05	up	96	108	52	37	26	14	hsa:90853	SPOC domain containing 1
NECTIN4	3.14595	1.65349	8.07668e-06	0.000143436	up	35	57	29	10	11	15
CXCL2	3.14471	1.65293	0.000541358	0.00534122	up	833	992	731	305	235	245	hsa:2920	chemokine (C-X-C motif) ligand 2
MAK	3.13253	1.64733	0.00250017	0.0187331	up	11	23	15	0	8	6	hsa:4117	male germ cell-associated kinase
KCNJ4	3.1306	1.64644	6.44679e-05	0.000871491	up	23	53	35	16	8	10	hsa:3761	potassium inwardly-rectifying channel, subfamily J, member 4
FTH1P15	3.12905	1.64572	9.1424e-08	2.72025e-06	up	105	160	80	35	29	40		ferritin, heavy polypeptide 1 pseudogene 15
BAIAP3	3.12289	1.64288	3.93364e-12	2.96898e-10	up	613	922	546	285	175	177	hsa:8938	BAI1-associated protein 3
ANTXR2	3.11465	1.63907	1.28664e-14	1.58333e-12	up	174	224	155	58	59	52	hsa:118429	anthrax toxin receptor 2
SLC39A8	3.11314	1.63837	3.3745e-26	1.44168e-23	up	1001	1316	1012	370	317	343	hsa:64116	solute carrier family 39 (zinc transporter), member 8
MICALCL	3.11111	1.63743	0.000181365	0.00213665	up	36	25	34	12	7	12	hsa:84953	MICAL C-terminal like
CCL5	3.10908	1.63649	1.10142e-11	7.62674e-10	up	615	1188	514	294	197	204	hsa:6352	chemokine (C-C motif) ligand 5
HPCAL4	3.10061	1.63255	1.62746e-05	0.000265112	up	30	42	26	12	10	8	hsa:51440	hippocalcin like 4
GJD3	3.0952	1.63003	0.00720471	0.043666	up	36	24	17	12	4	9	hsa:125111	gap junction protein, delta 3, 31.9kDa
IL32	3.08397	1.62479	1.60611e-09	7.52943e-08	up	235	353	211	86	85	73	hsa:9235	interleukin 32
IGFBP1	3.08169	1.62372	9.97495e-09	3.79644e-07	up	660	848	704	257	206	233	hsa:3484	insulin-like growth factor binding protein 1
ZNF177	3.07329	1.61978	0.00225617	0.0172066	up	19	19	31	6	10	6	hsa:7730	zinc finger protein 177
ASS1P12	3.05831	1.61274	0.00423352	0.0286062	up	28	16	26	13	3	8		argininosuccinate synthetase 1 pseudogene 12
SERPINB3	3.04901	1.60834	0.00403034	0.0275125	up	17	23	18	4	7	7	hsa:6317	serpin peptidase inhibitor, clade B (ovalbumin), member 3
HLA-W	3.04363	1.60579	0.00377086	0.0261112	up	19	23	15	6	5	7		major histocompatibility complex, class I, W (pseudogene)
ZC3H12A	3.04077	1.60444	1.40099e-05	0.000232912	up	447	543	377	155	137	139	hsa:80149	zinc finger CCCH-type containing 12A
CMPK2	3.02072	1.59489	0.00113579	0.00991816	up	154	276	150	80	49	53	hsa:129607	cytidine monophosphate (UMP-CMP) kinase 2, mitochondrial
PLAG1	3.01172	1.59059	4.54204e-06	8.7231e-05	up	43	47	37	12	17	11	hsa:5324	pleiomorphic adenoma gene 1
RPS28	3.00497	1.58735	0.000453873	0.0046189	up	171	476	104	99	50	77	hsa:6234	ribosomal protein S28
LMO2	2.99619	1.58313	0.000767903	0.0071613	up	21	34	21	6	7	11	hsa:4005	LIM domain only 2 (rhombotin-like 1)
CEP170P1	2.995	1.58256	0.00467152	0.030938	up	108	108	64	30	31	28	hsa:645455	centrosomal protein 170kDa pseudogene 1
CALY	2.97759	1.57415	6.9872e-06	0.000126772	up	51	81	65	34	20	10	hsa:50632	calcyon neuron-specific vesicular protein
F2RL2	2.96046	1.56582	8.79996e-21	2.18964e-18	up	564	631	486	173	163	213	hsa:2151	coagulation factor II (thrombin) receptor-like 2
FST	2.9488	1.56013	7.17177e-12	5.13894e-10	up	155	159	109	62	29	50	hsa:10468	follistatin
KDM7A	2.94866	1.56006	8.49194e-09	3.28128e-07	up	463	469	359	128	138	156	hsa:80853	lysine (K)-specific demethylase 7A
NGFR	2.94486	1.5582	0.000513044	0.0051108	up	55	50	32	16	13	16	hsa:4804	nerve growth factor receptor
CA2	2.94205	1.55682	5.61681e-08	1.76886e-06	up	68	81	80	27	30	18	hsa:760	carbonic anhydrase II
PID1	2.94029	1.55596	4.4636e-08	1.44385e-06	up	82	113	86	43	18	33	hsa:55022	phosphotyrosine interaction domain containing 1
MX2	2.92743	1.54963	0.00155622	0.0127765	up	124	203	145	76	40	40	hsa:4600	MX dynamin-like GTPase 2
MT2P1	2.92292	1.54741	1.42476e-08	5.16175e-07	up	190	337	150	102	51	66		metallothionein 2 pseudogene 1
HIST1H1C	2.91584	1.54391	4.96685e-20	1.12311e-17	up	950	1172	846	388	291	303	hsa:3006	histone cluster 1, H1c
ADGRB1	2.91475	1.54337	8.45892e-06	0.000149055	up	56	114	36	20	22	22	hsa:575	brain-specific angiogenesis inhibitor 1
INS-IGF2	2.91098	1.54151	1.41719e-05	0.000234572	up	49	58	51	16	14	23	hsa:723961	INS-IGF2 readthrough
HIST1H2BC	2.90942	1.54073	1.51312e-08	5.42114e-07	up	76	108	65	26	26	29	hsa:8347	histone cluster 1, H2bc
DUSP5	2.90651	1.53929	0.00048521	0.00488242	up	8218	11490	7302	3698	2735	2440	hsa:1847	dual specificity phosphatase 5
SBSN	2.8964	1.53426	0.0014287	0.0119109	up	12	30	8	6	2	8	hsa:374897	suprabasin
NEFL	2.89633	1.53423	3.37056e-07	8.767e-06	up	48	72	51	24	15	18	hsa:4747	neurofilament, light polypeptide
PGM2L1	2.89159	1.53186	5.3652e-13	4.60168e-11	up	359	464	356	103	141	144	hsa:283209	phosphoglucomutase 2-like 1
SEMA7A	2.87938	1.52576	0.00134897	0.0113506	up	21	23	22	11	4	8	hsa:8482	semaphorin 7A, GPI membrane anchor (John Milton Hagen blood group)
HSH2D	2.87738	1.52476	5.0086e-14	5.22625e-12	up	181	266	144	102	49	46	hsa:84941	hematopoietic SH2 domain containing
TPBGL	2.87694	1.52454	0.0042144	0.0284856	up	18	34	20	10	5	9	hsa:100507050	trophoblast glycoprotein-like
JUN	2.86284	1.51745	0.000176415	0.00208484	up	1074	1491	1072	508	374	339	hsa:3725	jun proto-oncogene
ATF3	2.85886	1.51544	0.00609568	0.0383295	up	268	295	215	94	78	91	hsa:467	activating transcription factor 3
CACNA1A	2.84794	1.50992	0.00266424	0.0197274	up	31	32	25	7	8	15	hsa:773	calcium channel, voltage-dependent, P/Q type, alpha 1A subunit
NOD2	2.83009	1.50085	9.02078e-05	0.0011632	up	31	63	38	16	13	15	hsa:64127	nucleotide-binding oligomerization domain containing 2
SEMA4B	2.82431	1.4979	7.04612e-07	1.68297e-05	up	74	93	45	34	11	28	hsa:10509	sema domain, immunoglobulin domain (Ig), transmembrane domain (TM) and short cytoplasmic domain, (semaphorin) 4B
ONECUT1	2.82391	1.49769	0.00222853	0.0170475	up	26	28	28	4	10	14	hsa:3175	one cut homeobox 1
CRISPLD2	2.82308	1.49727	4.04005e-06	7.8388e-05	up	158	185	125	62	51	46	hsa:83716	cysteine-rich secretory protein LCCL domain containing 2
ARVCF	2.81592	1.4936	3.79625e-09	1.62492e-07	up	130	228	135	67	42	58	hsa:421	armadillo repeat gene deleted in velocardiofacial syndrome
ZNF616	2.81422	1.49273	0.000314357	0.00339275	up	23	37	30	11	8	12	hsa:90317	zinc finger protein 616
CORO2B	2.81224	1.49172	0.00043079	0.00442777	up	19	47	22	9	8	12	hsa:10391	coronin, actin binding protein, 2B
CCDC71L	2.8101	1.49062	1.18424e-14	1.47333e-12	up	248	360	196	105	81	85	hsa:168455	coiled-coil domain containing 71-like
GLIPR1	2.80613	1.48858	2.48972e-13	2.27318e-11	up	173	223	171	70	58	67	hsa:11010	GLI pathogenesis-related 1
LCN2	2.77179	1.47082	3.53257e-24	1.17629e-21	up	2547	3231	2446	1171	787	921	hsa:3934	lipocalin 2
PTPRN2	2.77018	1.46998	6.08379e-06	0.000113007	up	67	88	68	19	19	40	hsa:5799	protein tyrosine phosphatase, receptor type, N polypeptide 2
PLK3	2.76792	1.4688	9.99328e-07	2.28795e-05	up	378	551	261	154	112	140	hsa:1263	polo-like kinase 3
DIO2	2.76621	1.46791	0.00207328	0.0161102	up	21	27	30	11	7	10	hsa:1734	deiodinase, iodothyronine, type II
CD82	2.76612	1.46786	1.16586e-17	2.0464e-15	up	384	585	364	188	120	154	hsa:3732	CD82 molecule
BHLHE41	2.76599	1.46779	0.00329943	0.0234565	up	19	23	16	3	6	11	hsa:79365	basic helix-loop-helix family, member e41
GSE1	2.76278	1.46612	0.00042011	0.00433571	up	25	42	33	8	14	12	hsa:23199	Gse1 coiled-coil protein
TMEM140	2.75421	1.46164	4.23364e-15	5.57339e-13	up	303	329	186	116	88	80	hsa:55281	transmembrane protein 140
GRIP2	2.75319	1.4611	5.81384e-06	0.000108796	up	59	77	62	25	18	27	hsa:80852	glutamate receptor interacting protein 2
SLC25A37	2.75096	1.45993	8.49397e-16	1.20962e-13	up	4538	5557	3853	1706	1581	1565	hsa:51312	solute carrier family 25 (mitochondrial iron transporter), member 37
SERPING1	2.7484	1.45859	0.00532533	0.0344321	up	12	24	13	9	4	4	hsa:710	serpin peptidase inhibitor, clade G (C1 inhibitor), member 1
ABLIM3	2.74714	1.45793	2.08282e-19	4.24876e-17	up	582	675	460	208	179	214	hsa:22885	actin binding LIM protein family, member 3
KCNJ2	2.73189	1.4499	1.78706e-05	0.000287593	up	72	52	51	16	19	28	hsa:3759	potassium inwardly-rectifying channel, subfamily J, member 2
NUTM2D	2.73141	1.44964	0.00635904	0.0396879	up	14	28	22	11	4	8	hsa:728130	NUT family member 2D
EID3	2.72947	1.44862	7.0647e-06	0.000128075	up	59	108	83	29	24	35	hsa:493861	EP300 interacting inhibitor of differentiation 3
CST1	2.72774	1.44771	0.000384188	0.00400515	up	32	62	21	15	10	14	hsa:1469	cystatin SN
CXCL1	2.72747	1.44757	6.19951e-06	0.000114777	up	2132	2847	1896	923	712	782	hsa:2919	chemokine (C-X-C motif) ligand 1 (melanoma growth stimulating activity, alpha)
TINCR	2.72617	1.44688	2.21863e-14	2.49932e-12	up	301	379	207	121	90	99	hsa:257000	tissue differentiation-inducing non-protein coding RNA
CYP1B1	2.7226	1.44499	1.90809e-09	8.72826e-08	up	3581	4450	3287	1451	1243	1306	hsa:1545	cytochrome P450, family 1, subfamily B, polypeptide 1
LRRC6	2.7194	1.44329	2.94795e-06	5.96518e-05	up	76	86	61	24	23	32	hsa:23639	leucine rich repeat containing 6
C6orf48	2.70988	1.43823	4.85084e-16	7.13232e-14	up	1044	1760	1078	564	380	421	hsa:50854	chromosome 6 open reading frame 48
TNFRSF9	2.70873	1.43762	8.31603e-08	2.49074e-06	up	152	231	132	68	55	57	hsa:3604	tumor necrosis factor receptor superfamily, member 9
TNFAIP8L3	2.70841	1.43745	0.0026214	0.019493	up	12	28	25	6	7	10	hsa:388121	tumor necrosis factor, alpha-induced protein 8-like 3
EPB41L4A-AS1	2.70524	1.43576	5.57349e-14	5.71044e-12	up	654	982	689	353	215	262	hsa:114915	EPB41L4A antisense RNA 1
C1QTNF1	2.70224	1.43416	7.08451e-23	1.98043e-20	up	1656	2282	1516	774	533	634	hsa:114897	C1q and tumor necrosis factor related protein 1
THEMIS2	2.702	1.43403	7.07279e-17	1.13581e-14	up	330	489	285	175	110	105	hsa:9473	thymocyte selection associated family member 2
PLXDC1	2.69891	1.43238	0.00254542	0.0190155	up	22	34	16	6	13	5	hsa:57125	plexin domain containing 1
CDK5R2	2.68699	1.42599	0.00143176	0.0119279	up	46	70	44	21	15	21	hsa:8941	cyclin-dependent kinase 5, regulatory subunit 2 (p39)
KCNQ3	2.68636	1.42566	0.0054427	0.035031	up	24	18	21	9	3	12	hsa:3786	potassium voltage-gated channel, KQT-like subfamily, member 3
BACH1	2.68561	1.42525	6.0201e-14	6.13737e-12	up	1180	1529	1147	482	420	480	hsa:571	BTB and CNC homology 1, basic leucine zipper transcription factor 1
CALB2	2.68458	1.42469	1.23761e-10	7.18542e-09	up	125	141	92	37	49	40	hsa:794	calbindin 2
LRP1	2.68026	1.42237	2.00341e-06	4.25945e-05	up	434	337	309	78	166	142	hsa:4035	low density lipoprotein receptor-related protein 1
CFB	2.6801	1.42228	1.26861e-23	3.88177e-21	up	2563	3602	2507	1202	879	1031	hsa:629	complement factor B
PTAFR	2.67863	1.42149	1.92967e-11	1.29654e-09	up	278	473	242	156	94	101	hsa:5724	platelet-activating factor receptor
ASS1P11	2.66777	1.41563	0.000854843	0.00784924	up	25	44	42	21	10	10		argininosuccinate synthetase 1 pseudogene 11
ZC4H2	2.66607	1.41472	1.48846e-09	7.05089e-08	up	110	146	90	24	43	55	hsa:55906	zinc finger, C4H2 domain containing
PLCH2	2.66583	1.41458	0.000205564	0.00238574	up	28	47	54	15	17	15	hsa:9651	phospholipase C, eta 2
HK2	2.66395	1.41357	0.00142176	0.0118662	up	379	329	401	138	145	127	hsa:3099	hexokinase 2
HERC5	2.66128	1.41212	1.02956e-13	1.00919e-11	up	901	1249	881	486	261	360	hsa:51191	HECT and RLD domain containing E3 ubiquitin protein ligase 5
SLC8A2	2.66094	1.41193	0.00486523	0.0319871	up	16	30	23	16	2	8	hsa:6543	solute carrier family 8 (sodium/calcium exchanger), member 2
BDKRB2	2.6596	1.41121	7.54946e-06	0.000135451	up	60	72	47	16	27	20	hsa:624	bradykinin receptor B2
ALDH1A3	2.65456	1.40847	1.46409e-19	3.06957e-17	up	782	977	694	319	259	312	hsa:220	aldehyde dehydrogenase 1 family, member A3
NOVA2	2.64753	1.40465	2.44375e-14	2.7258e-12	up	387	533	363	153	142	168	hsa:4858	neuro-oncological ventral antigen 2
MCTP1	2.64569	1.40365	1.36327e-08	4.9628e-07	up	101	134	78	44	38	30	hsa:79772	multiple C2 domains, transmembrane 1
TMPRSS3	2.64267	1.402	0.00267789	0.0198025	up	16	35	25	13	11	3	hsa:64699	transmembrane protease, serine 3
ZEB2	2.64121	1.4012	0.000119055	0.0014731	up	30	47	38	14	12	16	hsa:9839	zinc finger E-box binding homeobox 2
RGS9	2.63535	1.39799	0.000536177	0.0053016	up	32	37	25	12	12	10	hsa:8787	regulator of G-protein signaling 9
EDN2	2.63347	1.39697	0.000484884	0.00488183	up	369	477	255	209	90	105	hsa:1907	endothelin 2
NMNAT2	2.63338	1.39691	0.000674175	0.00640056	up	32	41	25	14	8	14	hsa:23057	nicotinamide nucleotide adenylyltransferase 2
RELB	2.63014	1.39514	6.85345e-17	1.10845e-14	up	936	1296	922	447	357	346	hsa:5971	v-rel avian reticuloendotheliosis viral oncogene homolog B
ICOSLG	2.62305	1.39125	0.00140115	0.0117071	up	43	30	18	11	8	15	hsa:23308	inducible T-cell co-stimulator ligand
NIPAL4	2.62195	1.39064	4.67658e-16	6.92104e-14	up	404	440	322	160	135	134	hsa:348938	NIPA-like domain containing 4
ASS1P13	2.6211	1.39017	0.000653203	0.00623282	up	27	52	31	17	10	13		argininosuccinate synthetase 1 pseudogene 13
DTX1	2.61483	1.38672	6.01386e-07	1.46264e-05	up	73	123	56	49	19	24	hsa:1840	deltex 1, E3 ubiquitin ligase
MIOX	2.61083	1.38451	0.000156224	0.00187162	up	62	52	48	39	10	14	hsa:55586	myo-inositol oxygenase
LOXL2	2.60941	1.38372	4.56649e-24	1.47713e-21	up	10760	13657	10061	4833	3935	3949	hsa:4017	lysyl oxidase-like 2
RPS27P7	2.60489	1.38122	0.00202515	0.0157905	up	27	36	20	13	5	13		ribosomal protein S27 pseudogene 7
CRMP1	2.60369	1.38056	6.66892e-12	4.80905e-10	up	223	301	208	93	77	100	hsa:1400	collapsin response mediator protein 1
HAL	2.60291	1.38012	0.00416608	0.0282264	up	20	48	27	8	10	16	hsa:3034	histidine ammonia-lyase
SNORD10	2.59744	1.37709	0.00754645	0.0453007	up	28	18	23	16	7	4	hsa:652966	small nucleolar RNA, C/D box 10
CD68	2.59642	1.37652	1.63847e-23	4.94664e-21	up	4802	7076	4122	2619	1537	1746	hsa:968	CD68 molecule
ELL2P1	2.59412	1.37524	6.27051e-08	1.94497e-06	up	125	147	127	57	43	50		elongation factor, RNA polymerase II, 2 pseudogene 1
CHST1	2.59171	1.3739	1.47066e-08	5.29413e-07	up	122	159	68	53	37	37	hsa:8534	carbohydrate (keratan sulfate Gal-6) sulfotransferase 1
RSPH1	2.58296	1.36903	3.13224e-05	0.00046876	up	67	78	57	26	19	31	hsa:89765	radial spoke head 1 homolog (Chlamydomonas)
HIST1H2BJ	2.57943	1.36705	0.0025132	0.0188058	up	27	23	29	6	11	13	hsa:8970	histone cluster 1, H2bj
LRRC73	2.5742	1.36412	1.3302e-06	2.95001e-05	up	72	121	59	46	23	24	hsa:221424	leucine rich repeat containing 73
CASZ1	2.57179	1.36277	1.0932e-08	4.09824e-07	up	129	147	117	45	43	60	hsa:54897	castor zinc finger 1
NKX2-8	2.57038	1.36198	4.59526e-05	0.000653174	up	46	66	49	21	19	20	hsa:26257	NK2 homeobox 8
HIST3H2A	2.57006	1.3618	1.27102e-05	0.000213658	up	50	101	49	31	20	22	hsa:92815	histone cluster 3, H2a
ITGA2	2.56849	1.36092	1.36779e-21	3.55987e-19	up	2273	2289	1931	727	843	870	hsa:3673	integrin, alpha 2 (CD49B, alpha 2 subunit of VLA-2 receptor)
NKX2-5	2.55821	1.35514	4.93397e-09	2.02758e-07	up	148	157	127	69	52	43	hsa:1482	NK2 homeobox 5
ACHE	2.5536	1.35253	1.59039e-06	3.46262e-05	up	50	75	43	24	15	24	hsa:43	acetylcholinesterase (Yt blood group)
ZNF697	2.54093	1.34536	1.86495e-08	6.58786e-07	up	80	142	69	39	33	35	hsa:90874	zinc finger protein 697
CCDC157	2.5399	1.34477	1.38926e-05	0.000231132	up	67	87	39	27	19	26	hsa:550631	coiled-coil domain containing 157
SESN1	2.53166	1.34008	1.02737e-10	6.05798e-09	up	326	474	336	164	125	142	hsa:27244	sestrin 1
BCL7A	2.52644	1.33711	2.0112e-17	3.43414e-15	up	643	899	658	292	252	292	hsa:605	B-cell CLL/lymphoma 7A
IL31RA	2.52467	1.3361	3.73581e-09	1.60512e-07	up	162	143	108	59	43	58	hsa:133396	interleukin 31 receptor A
SQSTM1	2.52066	1.3338	9.88131e-23	2.72857e-20	up	35617	46798	31707	17788	12068	13780	hsa:8878	sequestosome 1
SIX3	2.51944	1.3331	0.00556979	0.0357271	up	29	25	24	16	7	8	hsa:6496	SIX homeobox 3
SLPI	2.51936	1.33306	2.02588e-08	7.12298e-07	up	373	510	390	185	153	148	hsa:6590	secretory leukocyte peptidase inhibitor
DHRS2	2.51623	1.33126	1.21939e-11	8.39229e-10	up	193	359	190	97	74	107	hsa:10202	dehydrogenase/reductase (SDR family) member 2
PLIN2	2.51369	1.3298	3.34417e-10	1.80721e-08	up	1211	1545	1243	635	444	466	hsa:123	perilipin 2
IFIT2	2.51225	1.32898	0.00115067	0.010019	up	360	478	274	177	107	141	hsa:3433	interferon-induced protein with tetratricopeptide repeats 2
SDR16C5	2.50981	1.32758	5.0011e-05	0.00070248	up	64	98	71	30	32	26	hsa:195814	short chain dehydrogenase/reductase family 16C, member 5
ZFHX2	2.5011	1.32256	7.22657e-06	0.00013028	up	146	114	132	40	47	68	hsa:85446	zinc finger homeobox 2
MESDC1	2.50074	1.32235	1.09855e-14	1.37428e-12	up	365	553	319	179	141	149	hsa:59274	mesoderm development candidate 1
METRNL	2.49783	1.32067	2.64048e-11	1.70824e-09	up	314	454	279	166	106	130	hsa:284207	meteorin, glial cell differentiation regulator-like
LIPT1	2.49152	1.31702	4.22444e-05	0.000608099	up	60	55	46	21	19	23	hsa:51601	lipoyltransferase 1
SNORD32A	2.48977	1.31601	0.00239972	0.0181425	up	50	54	39	26	15	15	hsa:26819	small nucleolar RNA, C/D box 32A
GCOM1	2.48757	1.31474	8.85707e-07	2.05272e-05	up	123	135	128	49	49	53	hsa:145781	GRINL1A complex locus 1
ELL2	2.48627	1.31398	3.23646e-07	8.48184e-06	up	786	901	810	335	308	333	hsa:22936	elongation factor, RNA polymerase II, 2
MEG3	2.48567	1.31364	1.09761e-09	5.36784e-08	up	444	485	345	171	169	151	hsa:55384	maternally expressed 3 (non-protein coding)
BBOF1	2.47913	1.30983	7.37964e-07	1.75522e-05	up	68	128	80	27	37	40
IL1B	2.47485	1.30734	1.48836e-07	4.23378e-06	up	242	299	235	106	85	113	hsa:3553	interleukin 1, beta
LRRC37A15P	2.47355	1.30658	0.00602429	0.0379966	up	23	24	23	7	12	8		leucine rich repeat containing 37, member A15, pseudogene
BATF2	2.47279	1.30614	1.06695e-05	0.000182884	up	341	445	291	205	113	103	hsa:116071	basic leucine zipper transcription factor, ATF-like 2
OXTR	2.47064	1.30489	1.89265e-08	6.67528e-07	up	97	150	96	50	35	48	hsa:5021	oxytocin receptor
IGFN1	2.46847	1.30361	0.00136042	0.01143	up	39	40	27	15	15	11	hsa:91156	immunoglobulin-like and fibronectin type III domain containing 1
FGFR2	2.46002	1.29867	0.000107749	0.00135017	up	59	72	39	20	17	29	hsa:2263	fibroblast growth factor receptor 2
GOLT1A	2.45207	1.294	2.6563e-10	1.45987e-08	up	139	238	169	88	52	75	hsa:127845	golgi transport 1A
FCHO2	2.4482	1.29172	0.00160479	0.0131229	up	43	39	45	19	18	14	hsa:115548	FCH domain only 2
ZMYND10	2.44454	1.28956	0.000268267	0.00297763	up	72	82	47	34	16	30	hsa:51364	zinc finger, MYND-type containing 10
PSD4	2.44435	1.28945	1.86344e-08	6.58786e-07	up	119	197	121	57	53	59	hsa:23550	pleckstrin and Sec7 domain containing 4
IL1RAP	2.43623	1.28465	2.55524e-07	6.87971e-06	up	84	88	84	27	34	41	hsa:3556	interleukin 1 receptor accessory protein
SERPINE2	2.42275	1.27664	5.05928e-20	1.12311e-17	up	3798	4958	3544	1893	1420	1579	hsa:5270	serpin peptidase inhibitor, clade E (nexin, plasminogen activator inhibitor type 1), member 2
VGF	2.42227	1.27636	5.94842e-06	0.000110947	up	56	78	44	41	17	13	hsa:7425	VGF nerve growth factor inducible
KLHL21	2.42031	1.27519	4.06501e-14	4.3417e-12	up	795	1067	661	387	295	314	hsa:9903	kelch-like family member 21
ANKRD20A5P	2.41996	1.27498	2.99755e-06	6.04933e-05	up	112	82	63	31	35	37	hsa:440482	ankyrin repeat domain 20 family, member A5, pseudogene
KLF11	2.41822	1.27395	1.62677e-13	1.52842e-11	up	420	550	325	179	152	179	hsa:8462	Kruppel-like factor 11
WTAP	2.41704	1.27324	8.20401e-07	1.91706e-05	up	993	1383	937	475	399	437	hsa:9589	Wilms tumor 1 associated protein
EN2	2.41341	1.27107	0.00624648	0.0390931	up	15	30	26	8	10	10	hsa:2020	engrailed homeobox 2
ARID3B	2.4131	1.27089	4.99861e-08	1.58546e-06	up	137	211	135	63	59	68	hsa:10620	AT rich interactive domain 3B (BRIGHT-like)
ADGRE1	2.41093	1.26959	1.40287e-12	1.12643e-10	up	281	361	224	132	87	127	hsa:2015	egf-like module containing, mucin-like, hormone receptor-like 1
SP6	2.40996	1.26901	5.6612e-06	0.000106324	up	80	103	58	43	19	35	hsa:80320	Sp6 transcription factor
SEC14L2	2.40935	1.26864	1.36955e-13	1.32524e-11	up	385	506	332	174	144	168	hsa:23541	SEC14-like 2 (S. cerevisiae)
FTH1P11	2.40385	1.26535	1.10112e-06	2.49826e-05	up	2543	4388	2227	1674	942	995		ferritin, heavy polypeptide 1 pseudogene 11
SLC43A1	2.40247	1.26452	3.2997e-11	2.09286e-09	up	284	316	203	127	99	95	hsa:8501	solute carrier family 43 (amino acid system L transporter), member 1
KCCAT211	2.39607	1.26067	0.00314038	0.0225679	up	18	35	23	9	9	12	hsa:102724550	uncharacterized LOC102724550
PCDHB6	2.38887	1.25633	0.000154102	0.00184914	up	55	49	41	19	19	21	hsa:56130	protocadherin beta 6
THBD	2.38622	1.25473	4.40174e-13	3.80414e-11	up	340	438	295	149	116	168	hsa:7056	thrombomodulin
APOL1	2.37788	1.24968	1.20965e-14	1.49673e-12	up	1767	2440	1736	959	714	730	hsa:8542	apolipoprotein L, 1
NFKBIA	2.37635	1.24875	2.29999e-05	0.000360157	up	3638	4719	3209	1876	1437	1356	hsa:4792	nuclear factor of kappa light polypeptide gene enhancer in B-cells inhibitor, alpha
ZFP3	2.37614	1.24862	0.00294537	0.0214168	up	23	41	10	8	10	10	hsa:124961	ZFP3 zinc finger protein
RAC2	2.37247	1.24639	0.00136505	0.0114647	up	36	47	20	19	12	10	hsa:5880	ras-related C3 botulinum toxin substrate 2 (rho family, small GTP binding protein Rac2)
QRICH2	2.3706	1.24525	0.00838203	0.0489539	up	32	29	31	8	12	18	hsa:84074	glutamine rich 2
CD274	2.36514	1.24193	0.00213079	0.0164723	up	28	19	21	6	11	11	hsa:29126	CD274 molecule
EFCAB10	2.36378	1.2411	0.000889363	0.0081005	up	45	55	41	23	15	20	hsa:100130771	EF-hand calcium binding domain 10
TESK2	2.36276	1.24047	1.20415e-05	0.000203626	up	141	178	101	61	64	42	hsa:10420	testis-specific kinase 2
CITED4	2.36254	1.24034	2.13038e-05	0.000336859	up	190	296	158	111	64	85	hsa:163732	Cbp/p300-interacting transactivator, with Glu/Asp-rich carboxy-terminal domain, 4
SPNS2	2.36212	1.24008	0.000960714	0.00865637	up	32	33	20	14	8	13	hsa:124976	spinster homolog 2 (Drosophila)
PTK6	2.36058	1.23914	5.12204e-07	1.26151e-05	up	127	191	157	64	58	72	hsa:5753	protein tyrosine kinase 6
ROR2	2.35671	1.23678	0.000224219	0.00256154	up	42	64	41	12	24	22	hsa:4920	receptor tyrosine kinase-like orphan receptor 2
GOLGA2P7	2.35612	1.23642	0.00484849	0.0319103	up	71	158	51	28	50	27	hsa:388152	golgin A2 pseudogene 7
GRIN3B	2.35557	1.23608	1.02915e-07	3.04219e-06	up	147	180	99	84	39	52	hsa:116444	glutamate receptor, ionotropic, N-methyl-D-aspartate 3B
VDR	2.35469	1.23554	1.96745e-12	1.52565e-10	up	306	351	288	103	141	140	hsa:7421	vitamin D (1,25- dihydroxyvitamin D3) receptor
SP140L	2.35384	1.23502	1.81832e-08	6.44897e-07	up	107	159	139	56	53	57	hsa:93349	SP140 nuclear body protein-like
GPC2	2.35322	1.23463	1.76453e-05	0.000284575	up	103	201	83	51	46	55	hsa:221914	glypican 2
ABCA1	2.35074	1.23312	1.60138e-14	1.91852e-12	up	1413	1643	1277	501	644	615	hsa:19	ATP-binding cassette, sub-family A (ABC1), member 1
XYLT1	2.34912	1.23212	5.90039e-06	0.000110233	up	109	111	72	29	49	39	hsa:64131	xylosyltransferase I
AMDHD2	2.34658	1.23056	4.80163e-09	1.984e-07	up	246	402	225	149	94	111	hsa:51005	amidohydrolase domain containing 2
PNRC2	2.34526	1.22975	1.89046e-14	2.20648e-12	up	427	657	461	245	188	198	hsa:55629	proline-rich nuclear receptor coactivator 2
NFKB2	2.34423	1.22911	5.33104e-10	2.7686e-08	up	3205	4805	2698	1730	1275	1329	hsa:4791	nuclear factor of kappa light polypeptide gene enhancer in B-cells 2 (p49/p100)
FOXO3	2.33615	1.22413	0.00823221	0.0483229	up	20	38	15	2	12	14	hsa:2309	forkhead box O3
OTUB2	2.33472	1.22325	4.04739e-12	3.04469e-10	up	338	311	280	127	136	123	hsa:78990	OTU deubiquitinase, ubiquitin aldehyde binding 2
PML	2.33229	1.22174	8.6426e-17	1.35899e-14	up	942	1439	941	534	410	415	hsa:5371	promyelocytic leukemia
NMI	2.32432	1.21681	0.000107561	0.00134856	up	158	232	161	102	60	67	hsa:9111	N-myc (and STAT) interactor
EPHB3	2.3201	1.21419	8.12843e-05	0.00106082	up	89	143	87	49	36	46	hsa:2049	EPH receptor B3
OLR1	2.3148	1.21089	2.95203e-07	7.84539e-06	up	175	216	181	78	74	87	hsa:4973	oxidized low density lipoprotein (lectin-like) receptor 1
BBC3	2.31071	1.20834	0.000104333	0.00131318	up	837	1313	833	547	350	338	hsa:27113	BCL2 binding component 3
TYMP	2.30659	1.20576	2.20878e-13	2.04137e-11	up	919	1347	888	535	360	418	hsa:1890	thymidine phosphorylase
KIF21B	2.30422	1.20428	4.61359e-11	2.82339e-09	up	946	1210	763	437	375	397	hsa:23046	kinesin family member 21B
RHOQP1	2.2999	1.20157	0.00175768	0.0141261	up	36	41	27	13	9	22		ras homolog family member Q pseudogene 1
PTX3	2.29813	1.20046	0.000134547	0.00163881	up	50	110	44	30	23	29	hsa:5806	pentraxin 3, long
HLA-H	2.29528	1.19867	3.28991e-09	1.4381e-07	up	590	939	548	359	237	266	hsa:3136	major histocompatibility complex, class I, H (pseudogene)
ZHX2	2.29426	1.19803	3.92018e-09	1.66538e-07	up	175	245	187	81	72	102	hsa:22882	zinc fingers and homeoboxes 2
PTGS2	2.29326	1.1974	1.70364e-10	9.59591e-09	up	3942	4347	3773	1663	1697	1729	hsa:5743	prostaglandin-endoperoxide synthase 2 (prostaglandin G/H synthase and cyclooxygenase)
DAAM1	2.29237	1.19684	3.55188e-11	2.24651e-09	up	299	352	324	124	142	145	hsa:23002	dishevelled associated activator of morphogenesis 1
KLK10	2.29161	1.19636	0.000180913	0.00213244	up	50	83	61	27	24	30	hsa:5655	kallikrein-related peptidase 10
SLC6A8	2.2884	1.19434	9.37247e-15	1.19225e-12	up	684	946	639	416	260	280	hsa:6535	solute carrier family 6 (neurotransmitter transporter), member 8
DHX58	2.28704	1.19348	4.91992e-07	1.21751e-05	up	98	144	85	66	25	48	hsa:79132	DEXH (Asp-Glu-X-His) box polypeptide 58
HLA-J	2.28674	1.19329	0.00199861	0.0156376	up	31	38	33	28	6	11	hsa:3137	major histocompatibility complex, class I, J (pseudogene)
LIPH	2.28598	1.19281	3.13215e-14	3.44279e-12	up	1744	2040	1436	775	692	726	hsa:200879	lipase, member H
OSCP1	2.28548	1.1925	4.46818e-09	1.87705e-07	up	224	267	147	64	95	103	hsa:127700	organic solute carrier partner 1
SCN5A	2.28237	1.19053	0.000173546	0.00205524	up	33	83	38	20	20	22	hsa:6331	sodium channel, voltage-gated, type V, alpha subunit
HIST2H2BE	2.28076	1.18952	1.53109e-06	3.34637e-05	up	87	112	106	40	40	50	hsa:8349	histone cluster 2, H2be
CXCL3	2.28008	1.18908	3.48601e-09	1.50672e-07	up	764	1009	769	385	344	342	hsa:2921	chemokine (C-X-C motif) ligand 3
ASS1	2.27875	1.18824	6.25811e-17	1.01944e-14	up	2341	3290	2305	1296	926	1132	hsa:445	argininosuccinate synthase 1
FRMD4A	2.27508	1.18591	0.00152181	0.0125531	up	30	45	21	12	15	12	hsa:55691	FERM domain containing 4A
NOTUM	2.27337	1.18483	0.00525973	0.0341445	up	40	43	14	22	8	11	hsa:147111	notum pectinacetylesterase homolog (Drosophila)
EGFR	2.26932	1.18226	0.000350589	0.00371647	up	48	74	54	17	28	28	hsa:1956	epidermal growth factor receptor
SLC37A1	2.26851	1.18174	0.000142159	0.0017195	up	43	72	48	21	16	32	hsa:54020	solute carrier family 37 (glucose-6-phosphate transporter), member 1
SAMD9	2.26817	1.18153	7.99797e-05	0.00104681	up	163	247	179	89	86	72	hsa:54809	sterile alpha motif domain containing 9
SIPA1L2	2.26251	1.17792	1.0206e-14	1.29103e-12	up	1014	1149	852	439	413	430	hsa:57568	signal-induced proliferation-associated 1 like 2
HMGA1	2.26122	1.1771	6.74644e-05	0.000903903	up	338	351	283	155	131	131	hsa:3159	high mobility group AT-hook 1
PDLIM7	2.25519	1.17325	1.32868e-14	1.6175e-12	up	756	983	618	425	300	276	hsa:9260	PDZ and LIM domain 7 (enigma)
SBK1	2.25444	1.17277	5.71382e-07	1.39266e-05	up	169	165	140	78	57	71	hsa:388228	SH3 domain binding kinase 1
C11orf86	2.25285	1.17175	1.75355e-10	9.8525e-09	up	265	287	221	148	91	96	hsa:254439	chromosome 11 open reading frame 86
DGAT2	2.25278	1.1717	3.31044e-07	8.63575e-06	up	96	170	119	82	42	41	hsa:84649	diacylglycerol O-acyltransferase 2
CPM	2.24796	1.16862	6.73152e-07	1.61122e-05	up	641	918	578	355	272	280	hsa:1368	carboxypeptidase M
TAF1D	2.2449	1.16665	4.88575e-06	9.26533e-05	up	665	788	715	343	279	320	hsa:79101	TATA box binding protein (TBP)-associated factor, RNA polymerase I, D, 41kDa
ITPR3	2.24335	1.16566	0.000619248	0.00597173	up	55	49	39	16	24	21	hsa:3710	inositol 1,4,5-trisphosphate receptor, type 3
DLL1	2.24112	1.16422	0.000320794	0.0034458	up	53	67	54	30	24	21	hsa:28514	delta-like 1 (Drosophila)
SEPT3	2.23969	1.1633	1.65189e-09	7.69623e-08	up	211	268	150	90	79	98	hsa:55964	septin 3
PGF	2.23732	1.16177	3.26506e-06	6.53099e-05	up	83	123	68	67	28	23	hsa:5228	placental growth factor
ZCCHC3	2.23609	1.16098	2.36959e-14	2.65617e-12	up	913	1142	798	460	343	428	hsa:85364	zinc finger, CCHC domain containing 3
RPL15P17	2.23565	1.1607	0.00667221	0.0411099	up	69	82	52	19	23	45		ribosomal protein L15 pseudogene 17
CEBPD	2.23463	1.16004	4.8254e-07	1.19804e-05	up	368	552	328	199	149	184	hsa:1052	CCAAT/enhancer binding protein (C/EBP), delta
AOX1	2.2344	1.15989	0.00078532	0.00729486	up	26	43	44	23	6	22	hsa:316	aldehyde oxidase 1
RIMS4	2.22961	1.15679	5.61807e-06	0.000105656	up	80	124	72	48	32	38	hsa:140730	regulating synaptic membrane exocytosis 4
LOX	2.22812	1.15582	3.46099e-06	6.86227e-05	up	71	103	84	39	38	34	hsa:4015	lysyl oxidase
CTXN1	2.22785	1.15565	0.000984977	0.0088239	up	50	108	61	43	19	32	hsa:404217	cortexin 1
ZNF426	2.22591	1.15439	7.13446e-06	0.00012903	up	93	95	72	26	44	41	hsa:79088	zinc finger protein 426
CREG2	2.22268	1.1523	0.00757903	0.0454361	up	25	41	36	13	21	9	hsa:200407	cellular repressor of E1A-stimulated genes 2
ELK3	2.22249	1.15218	1.94168e-14	2.23175e-12	up	998	1176	856	417	403	491	hsa:2004	ELK3, ETS-domain protein (SRF accessory protein 2)
PTGES	2.22188	1.15178	2.72325e-15	3.64867e-13	up	5885	7846	5345	3320	2360	2580	hsa:9536	prostaglandin E synthase
PISD	2.21668	1.1484	4.26331e-12	3.18594e-10	up	628	826	613	328	293	273	hsa:23761	phosphatidylserine decarboxylase
ADRB1	2.21426	1.14683	0.00774214	0.0461573	up	10	44	17	9	8	12	hsa:153	adrenoceptor beta 1
ZNF385A	2.21149	1.14502	1.8947e-07	5.24471e-06	up	1939	2697	1715	1099	807	841	hsa:25946	zinc finger protein 385A
NPAS1	2.21148	1.14501	6.41531e-07	1.5499e-05	up	142	253	121	96	64	59	hsa:4861	neuronal PAS domain protein 1
FADS3	2.21113	1.14478	4.12868e-14	4.389e-12	up	777	1153	725	460	337	349	hsa:3995	fatty acid desaturase 3
GABRD	2.21058	1.14442	0.00590071	0.0374152	up	25	39	20	20	5	12	hsa:2563	gamma-aminobutyric acid (GABA) A receptor, delta
JUNB	2.20833	1.14296	0.00126862	0.0108521	up	921	1344	838	612	340	401	hsa:3726	jun B proto-oncogene
DNMT3B	2.20833	1.14295	2.82251e-12	2.15913e-10	up	523	639	410	202	211	266	hsa:1789	DNA (cytosine-5-)-methyltransferase 3 beta
CA9	2.20821	1.14288	5.74446e-08	1.79906e-06	up	377	467	405	250	181	118	hsa:768	carbonic anhydrase IX
TTYH2	2.20815	1.14284	7.35419e-11	4.38213e-09	up	419	639	284	200	181	186	hsa:94015	tweety family member 2
ARG2	2.20782	1.14262	0.00125135	0.0107315	up	72	53	46	38	20	19	hsa:384	arginase 2
NKD2	2.20235	1.13905	3.48681e-09	1.50672e-07	up	224	293	199	127	89	97	hsa:85409	naked cuticle homolog 2 (Drosophila)
FNTAP1	2.20209	1.13887	0.00174385	0.0140527	up	33	52	29	17	14	18		farnesyltransferase, CAAX box, alpha pseudogene 1
RAB3IL1	2.19781	1.13607	8.54089e-12	5.96887e-10	up	480	607	425	261	192	210	hsa:5866	RAB3A interacting protein (rabin3)-like 1
DCP1B	2.19664	1.1353	7.47398e-12	5.33299e-10	up	505	597	404	234	202	222	hsa:196513	decapping mRNA 1B
ZNF543	2.19608	1.13493	0.00016066	0.00192274	up	64	52	54	20	24	32	hsa:125919	zinc finger protein 543
GPR137B	2.19323	1.13305	4.4637e-11	2.74679e-09	up	314	414	284	134	172	129	hsa:7107	G protein-coupled receptor 137B
ZCCHC2	2.19143	1.13187	8.36772e-12	5.86595e-10	up	464	610	436	220	207	233	hsa:54877	zinc finger, CCHC domain containing 2
KIAA1656	2.19128	1.13177	0.000663774	0.00632302	up	53	84	53	33	22	28	hsa:85371	KIAA1656 protein
TRANK1	2.18838	1.12986	2.83809e-09	1.26382e-07	up	1495	1769	1282	624	678	684	hsa:9881	tetratricopeptide repeat and ankyrin repeat containing 1
AUTS2	2.18595	1.12826	0.000169679	0.00201364	up	59	70	55	20	31	29	hsa:26053	autism susceptibility candidate 2
IFI6	2.18264	1.12608	1.55964e-10	8.91791e-09	up	8157	12572	8057	6062	3336	3290	hsa:2537	interferon, alpha-inducible protein 6
ICAM1	2.18251	1.12599	8.19759e-05	0.00106861	up	1204	1664	1006	703	480	515	hsa:3383	intercellular adhesion molecule 1
PEAR1	2.18124	1.12515	3.54985e-07	9.15173e-06	up	133	144	117	66	56	53	hsa:375033	platelet endothelial aggregation receptor 1
TMEM106A	2.17825	1.12317	7.73822e-06	0.00013844	up	88	93	69	24	42	43	hsa:113277	transmembrane protein 106A
BMF	2.17762	1.12275	2.18876e-13	2.03115e-11	up	591	831	542	333	266	262	hsa:90427	Bcl2 modifying factor
SAMD9L	2.1774	1.12261	7.38849e-05	0.000978348	up	74	114	96	55	34	38	hsa:219285	sterile alpha motif domain containing 9-like
SNX21	2.17618	1.1218	2.73232e-08	9.26167e-07	up	204	246	185	104	77	102	hsa:90203	sorting nexin family member 21
PRR29	2.17595	1.12164	0.00793098	0.0469862	up	55	53	28	14	15	31	hsa:92340	proline rich 29
DHX40P1	2.1755	1.12135	0.00412766	0.0280247	up	194	254	113	66	102	69	hsa:653645	TBC1D3P1-DHX40P1 readthrough transcribed pseudogene
TMEM132A	2.17318	1.11981	1.81123e-15	2.47059e-13	up	2428	3283	2212	1419	964	1128	hsa:54972	transmembrane protein 132A
ZSWIM4	2.17284	1.11958	4.05384e-07	1.0302e-05	up	157	196	107	78	63	60	hsa:65249	zinc finger, SWIM-type containing 4
TMEM87B	2.17153	1.11871	0.00760816	0.0455457	up	32	35	19	9	15	13	hsa:84910	transmembrane protein 87B
MAPK6	2.16877	1.11688	1.78142e-11	1.2005e-09	up	1642	2086	1663	810	808	769	hsa:5597	mitogen-activated protein kinase 6
SERINC2	2.16869	1.11682	1.4652e-12	1.17232e-10	up	1085	1464	854	658	400	447	hsa:347735	serine incorporator 2
CLHC1	2.1671	1.11577	0.00413213	0.0280299	up	34	53	24	21	15	12	hsa:130162	clathrin heavy chain linker domain containing 1
FTH1P2	2.16667	1.11548	1.4635e-05	0.000241004	up	5859	8799	5216	3660	2430	2665		ferritin, heavy polypeptide 1 pseudogene 2
SIN3B	2.1666	1.11543	1.4324e-13	1.36852e-11	up	804	1079	683	403	337	391	hsa:23309	SIN3 transcription regulator family member B
IKBKE	2.1609	1.11163	6.52922e-09	2.58558e-07	up	250	283	189	125	82	117	hsa:9641	inhibitor of kappa light polypeptide gene enhancer in B-cells, kinase epsilon
AP5Z1	2.16048	1.11135	3.12389e-06	6.26522e-05	up	89	156	81	54	35	54	hsa:9907	adaptor-related protein complex 5, zeta 1 subunit
B3GNT5	2.15862	1.11011	0.00783871	0.0465736	up	26	42	29	23	8	13	hsa:84002	UDP-GlcNAc:betaGal beta-1,3-N-acetylglucosaminyltransferase 5
IL4I1	2.15854	1.11006	0.000547874	0.00538903	up	51	59	39	29	23	14	hsa:259307	interleukin 4 induced 1
ZNF581	2.15745	1.10933	1.01898e-08	3.87128e-07	up	1156	1689	1010	744	466	500	hsa:51545	zinc finger protein 581
MARCH4	2.15742	1.10931	1.00395e-09	4.94617e-08	up	189	335	190	137	69	111	hsa:57574	membrane-associated ring finger (C3HC4) 4, E3 ubiquitin protein ligase
SFN	2.14934	1.10389	8.96222e-15	1.14651e-12	up	1941	2421	1562	1063	741	848	hsa:2810	stratifin
ST3GAL4	2.14925	1.10384	1.45613e-09	6.94129e-08	up	1641	2327	1492	990	668	780	hsa:6484	ST3 beta-galactoside alpha-2,3-sialyltransferase 4
AATK	2.14885	1.10357	0.00107843	0.00949046	up	36	45	26	13	22	11	hsa:9625	apoptosis-associated tyrosine kinase
WIPF3	2.14861	1.1034	0.000263449	0.00292846	up	52	80	39	31	16	29	hsa:644150	WAS/WASL interacting protein family, member 3
MAMSTR	2.14618	1.10177	1.05638e-05	0.00018121	up	104	133	70	59	41	36	hsa:284358	MEF2 activating motif and SAP domain containing transcriptional regulator
EOMES	2.14411	1.10038	0.00398554	0.0272807	up	36	29	43	15	18	17	hsa:8320	eomesodermin
SNHG12	2.14353	1.09999	0.00148454	0.0122995	up	54	121	69	54	28	26	hsa:85028	small nucleolar RNA host gene 12 (non-protein coding)
OPTN	2.14349	1.09996	6.40411e-08	1.97829e-06	up	213	311	155	137	75	90	hsa:10133	optineurin
ASIC2	2.14317	1.09975	0.00130056	0.0110543	up	50	81	42	30	17	30	hsa:40	acid-sensing (proton-gated) ion channel 2
GEM	2.14254	1.09932	0.000616411	0.00594691	up	389	457	277	170	168	160	hsa:2669	GTP binding protein overexpressed in skeletal muscle
FTH1P7	2.13932	1.09715	7.06645e-07	1.68605e-05	up	4613	8331	4798	3488	2012	2402		ferritin, heavy polypeptide 1 pseudogene 7
LAT2	2.13929	1.09713	1.57296e-05	0.000257159	up	87	96	72	53	27	37	hsa:7462	linker for activation of T cells family, member 2
PLAU	2.13852	1.09661	5.29643e-05	0.000737106	up	10784	14503	9289	6145	4473	4877	hsa:5328	plasminogen activator, urokinase
TMEM86A	2.1375	1.09592	0.000241381	0.00272326	up	53	53	49	16	31	22	hsa:144110	transmembrane protein 86A
SBK3	2.13655	1.09528	0.000913687	0.00829536	up	46	68	38	27	23	17	hsa:100130827	SH3 domain binding kinase family, member 3
HES2	2.13655	1.09528	1.44048e-06	3.17593e-05	up	146	175	122	83	41	79	hsa:54626	hes family bHLH transcription factor 2
DNAJB5	2.13417	1.09367	1.96191e-10	1.09688e-08	up	261	430	262	154	123	147	hsa:25822	DnaJ (Hsp40) homolog, subfamily B, member 5
MXI1	2.13342	1.09317	0.000307943	0.0033422	up	45	69	56	19	32	24	hsa:4601	MAX interactor 1, dimerization protein
MAMLD1	2.13297	1.09287	1.25319e-11	8.59484e-10	up	508	643	346	265	196	207	hsa:10046	mastermind-like domain containing 1
RRAGD	2.12963	1.0906	1.98045e-09	9.02281e-08	up	232	332	245	136	110	119	hsa:58528	Ras-related GTP binding D
PDGFA	2.12947	1.09049	1.53621e-13	1.45541e-11	up	1171	1619	1182	765	507	530	hsa:5154	platelet-derived growth factor alpha polypeptide
EBF1	2.12845	1.0898	1.0973e-05	0.000187519	up	126	141	104	53	45	71	hsa:1879	early B-cell factor 1
SFR1	2.12759	1.08922	1.80125e-09	8.2898e-08	up	223	341	243	145	95	126	hsa:119392	SWI5-dependent recombination repair 1
STC2	2.1254	1.08774	1.45209e-13	1.3815e-11	up	2100	2824	2024	1229	887	1037	hsa:8614	stanniocalcin 2
FOSL1	2.12521	1.08761	0.00168767	0.0136771	up	616	816	567	353	262	290	hsa:8061	FOS-like antigen 1
RUNX1	2.12479	1.08732	2.1941e-08	7.66683e-07	up	395	457	294	187	158	172	hsa:861	runt-related transcription factor 1
HLA-C	2.12291	1.08604	2.50382e-15	3.37465e-13	up	4305	6148	3848	2592	1732	2137	hsa:3107	major histocompatibility complex, class I, C
SHC2	2.12256	1.0858	0.00045768	0.00465137	up	81	120	60	52	30	35	hsa:25759	SHC (Src homology 2 domain containing) transforming protein 2
HLA-L	2.11807	1.08275	0.000494615	0.00495775	up	43	84	56	36	26	20	hsa:3139	major histocompatibility complex, class I, L (pseudogene)
SHANK3	2.11574	1.08116	0.00138465	0.0115906	up	52	50	45	19	25	23	hsa:85358	SH3 and multiple ankyrin repeat domains 3
ISG15	2.1156	1.08106	4.60801e-07	1.15191e-05	up	3620	6008	3321	2988	1489	1372	hsa:9636	ISG15 ubiquitin-like modifier
NPTXR	2.11528	1.08085	1.01865e-12	8.38735e-11	up	1005	1277	900	530	416	503	hsa:23467	neuronal pentraxin receptor
TMEM38A	2.11426	1.08015	0.000991994	0.00886136	up	48	54	58	26	25	23	hsa:79041	transmembrane protein 38A
CNOT6	2.11409	1.08004	0.000431488	0.00442964	up	58	66	53	27	31	22	hsa:57472	CCR4-NOT transcription complex, subunit 6
SQRDL	2.11298	1.07928	4.37712e-15	5.69605e-13	up	3890	5612	3617	2309	1656	1984	hsa:58472	sulfide quinone reductase-like (yeast)
TWIST1	2.11293	1.07924	8.12169e-07	1.90175e-05	up	139	200	127	95	57	60	hsa:7291	twist family bHLH transcription factor 1
PHLDB3	2.11225	1.07878	5.99973e-09	2.413e-07	up	265	377	238	165	107	128	hsa:653583	pleckstrin homology-like domain, family B, member 3
TMEM150A	2.11041	1.07752	5.2196e-05	0.000729551	up	177	167	113	80	54	77	hsa:129303	transmembrane protein 150A
FAM86B2	2.10979	1.0771	0.0031317	0.0225258	up	41	44	21	18	19	10	hsa:653333	family with sequence similarity 86, member B2
MCL1	2.10684	1.07508	3.69276e-14	3.98168e-12	up	4043	5339	3938	2057	1963	2036	hsa:4170	myeloid cell leukemia 1
FLJ42627	2.10511	1.07389	0.000235406	0.00266381	up	61	85	50	25	34	28	hsa:645644	uncharacterized LOC645644
TLR3	2.10376	1.07297	0.000470589	0.00475482	up	45	77	67	33	19	36	hsa:7098	toll-like receptor 3
ALOXE3	2.10106	1.07112	0.000651672	0.00622549	up	65	37	64	33	20	28	hsa:59344	arachidonate lipoxygenase 3
LMBR1L	2.101	1.07107	6.34207e-09	2.53269e-07	up	699	1033	673	414	319	361	hsa:55716	limb development membrane protein 1-like
CHST11	2.10021	1.07053	2.07216e-05	0.000329263	up	82	123	79	52	39	38	hsa:50515	carbohydrate (chondroitin 4) sulfotransferase 11
PITPNC1	2.09769	1.0688	0.00111369	0.00975901	up	74	128	46	52	25	34	hsa:26207	phosphatidylinositol transfer protein, cytoplasmic 1
NAV3	2.09756	1.06872	1.80508e-05	0.000290081	up	278	212	174	87	106	114	hsa:89795	neuron navigator 3
HIST1H2BD	2.09598	1.06763	3.72339e-07	9.53719e-06	up	148	212	128	80	69	72	hsa:3017	histone cluster 1, H2bd
KIAA1551	2.09565	1.06739	0.000129183	0.0015837	up	535	582	555	271	243	265	hsa:55196	KIAA1551
CHD7	2.09218	1.06501	9.94575e-12	6.92928e-10	up	594	691	475	249	277	276	hsa:55636	chromodomain helicase DNA binding protein 7
KDM6B	2.09114	1.06429	1.70735e-07	4.7846e-06	up	607	787	526	302	289	284	hsa:23135	lysine (K)-specific demethylase 6B
CSGALNACT2	2.09007	1.06355	5.53882e-12	4.0852e-10	up	649	804	548	333	302	280	hsa:55454	chondroitin sulfate N-acetylgalactosaminyltransferase 2
MARVELD1	2.08917	1.06293	2.03048e-14	2.32203e-12	up	3060	4185	2572	1726	1341	1416	hsa:83742	MARVEL domain containing 1
HOXC10	2.08807	1.06217	0.00294188	0.0214052	up	42	45	46	13	26	22	hsa:3226	homeobox C10
LZTFL1	2.08648	1.06107	5.4613e-07	1.34122e-05	up	153	206	171	81	83	80	hsa:54585	leucine zipper transcription factor-like 1
TANC2	2.0852	1.06018	0.00726734	0.0439632	up	33	58	33	19	17	20	hsa:26115	tetratricopeptide repeat, ankyrin repeat and coiled-coil containing 2
IFNLR1	2.08367	1.05913	1.24931e-07	3.61742e-06	up	259	257	192	86	124	114	hsa:163702	interferon, lambda receptor 1
GDF15	2.08285	1.05856	0.00829684	0.048551	up	1861	2755	1567	1426	686	743	hsa:9518	growth differentiation factor 15
BCAR1	2.08243	1.05827	1.53865e-07	4.34411e-06	up	1220	1814	1031	821	496	548	hsa:9564	breast cancer anti-estrogen resistance 1
SPOCK1	2.08228	1.05816	5.55148e-05	0.000763683	up	83	106	73	57	26	40	hsa:6695	sparc/osteonectin, cwcv and kazal-like domains proteoglycan (testican) 1
SNHG7	2.0808	1.05714	8.19522e-09	3.17204e-07	up	948	1255	855	580	414	419	hsa:84973	small nucleolar RNA host gene 7 (non-protein coding)
MT1F	2.08069	1.05706	1.62153e-07	4.56671e-06	up	165	300	144	130	68	79	hsa:4494	metallothionein 1F
VPS37B	2.0802	1.05672	2.45035e-11	1.60356e-09	up	479	750	425	295	201	261	hsa:79720	vacuolar protein sorting 37 homolog B (S. cerevisiae)
PDE2A	2.07877	1.05573	0.00623386	0.0390358	up	19	41	23	6	12	19	hsa:5138	phosphodiesterase 2A, cGMP-stimulated
GPR3	2.07865	1.05565	0.000105795	0.0013301	up	61	76	65	41	26	28	hsa:2827	G protein-coupled receptor 3
FA2H	2.07807	1.05524	3.05021e-05	0.000458605	up	3814	5231	3099	2336	1525	1735	hsa:79152	fatty acid 2-hydroxylase
ANPEP	2.07742	1.05479	1.43651e-08	5.196e-07	up	249	300	225	139	120	99	hsa:290	alanyl (membrane) aminopeptidase
FTH1P4	2.07672	1.05431	0.000468169	0.00473671	up	79	88	58	37	26	42		ferritin, heavy polypeptide 1 pseudogene 4
PCNX2	2.07633	1.05403	2.96756e-09	1.31239e-07	up	816	861	708	335	385	386
MLKL	2.07497	1.05309	2.53075e-11	1.6514e-09	up	592	700	436	300	226	274	hsa:197259	mixed lineage kinase domain-like
IFIH1	2.07397	1.05239	2.85688e-06	5.79645e-05	up	532	694	546	368	223	241	hsa:64135	interferon induced with helicase C domain 1
SLC6A15	2.07368	1.05219	1.54139e-10	8.83588e-09	up	419	528	432	197	227	213	hsa:55117	solute carrier family 6 (neutral amino acid transporter), member 15
ATG2A	2.0696	1.04935	5.58811e-07	1.36791e-05	up	222	413	202	176	86	122	hsa:23130	autophagy related 2A
IFI44	2.06905	1.04897	3.01125e-09	1.32912e-07	up	713	1018	710	472	337	324	hsa:10561	interferon-induced protein 44
RPL18AP16	2.06787	1.04815	0.00600814	0.0379371	up	59	71	46	42	19	22		ribosomal protein L18a pseudogene 16
SERPINE1	2.06464	1.04589	2.10459e-07	5.77628e-06	up	16917	23309	16761	10226	7851	8468	hsa:5054	serpin peptidase inhibitor, clade E (nexin, plasminogen activator inhibitor type 1), member 1
PDP1	2.06448	1.04578	2.1912e-10	1.21905e-08	up	564	560	507	237	250	281	hsa:54704	pyruvate dehyrogenase phosphatase catalytic subunit 1
SNX18P24	2.06365	1.0452	3.47241e-06	6.87289e-05	up	146	221	136	90	63	80		sorting nexin 18 pseudogene 24
UAP1L1	2.06197	1.04403	1.05441e-10	6.20128e-09	up	534	637	397	303	179	254	hsa:91373	UDP-N-acetylglucosamine pyrophosphorylase 1 like 1
TLDC1	2.06122	1.0435	2.53724e-13	2.30726e-11	up	1377	1863	1246	724	631	726	hsa:57707	TBC/LysM-associated domain containing 1
FTH1P23	2.05931	1.04216	2.36985e-06	4.93203e-05	up	357	567	280	234	144	176		ferritin, heavy polypeptide 1 pseudogene 23
PPP1R3B	2.05682	1.04041	8.17955e-07	1.91332e-05	up	566	726	514	277	270	293	hsa:79660	protein phosphatase 1, regulatory subunit 3B
C3	2.05643	1.04014	2.13627e-14	2.43074e-12	up	10281	12699	9255	5512	4582	5000	hsa:718	complement component 3
PLEKHA5	2.0556	1.03956	0.000936797	0.00848137	up	53	66	40	21	26	26	hsa:54477	pleckstrin homology domain containing, family A member 5
LMLN	2.05426	1.03862	0.00159126	0.0130216	up	90	87	75	28	43	47	hsa:89782	leishmanolysin-like (metallopeptidase M8 family)
FBXO32	2.05398	1.03842	1.41011e-05	0.000234071	up	326	457	301	168	168	165	hsa:114907	F-box protein 32
HELZ2	2.05178	1.03687	3.55233e-14	3.84858e-12	up	4426	6117	3653	2918	1840	1869	hsa:85441	helicase with zinc finger 2, transcriptional coactivator
MEX3A	2.05105	1.03636	2.89918e-10	1.58566e-08	up	392	618	352	201	207	216	hsa:92312	mex-3 RNA binding family member A
CEACAM1	2.04984	1.03551	2.50724e-08	8.63348e-07	up	195	252	166	111	90	85	hsa:634	carcinoembryonic antigen-related cell adhesion molecule 1 (biliary glycoprotein)
FAM3C	2.04774	1.03403	2.00191e-06	4.25945e-05	up	211	308	228	110	103	137	hsa:10447	family with sequence similarity 3, member C
GPAT3	2.04575	1.03263	6.55175e-12	4.73966e-10	up	903	1223	915	520	404	511	hsa:84803	1-acylglycerol-3-phosphate O-acyltransferase 9
RPL13A	2.04347	1.03102	1.2575e-05	0.000211858	up	483	756	408	299	219	245	hsa:23521	ribosomal protein L13a
PPM1J	2.04128	1.02947	0.000489071	0.00490712	up	139	177	98	72	57	64	hsa:333926	protein phosphatase, Mg2+/Mn2+ dependent, 1J
PLEKHO1	2.03941	1.02815	1.0316e-06	2.35706e-05	up	126	184	157	101	63	59	hsa:51177	pleckstrin homology domain containing, family O member 1
PTPRU	2.03891	1.0278	9.90166e-13	8.18261e-11	up	1636	2129	1289	920	664	790	hsa:10076	protein tyrosine phosphatase, receptor type, U
YPEL3	2.03869	1.02764	8.93746e-10	4.45751e-08	up	434	577	376	280	186	188	hsa:83719	yippee-like 3 (Drosophila)
COL6A2	2.038	1.02715	1.07818e-08	4.06888e-07	up	798	1257	738	542	354	411	hsa:1292	collagen, type VI, alpha 2
FTH1P10	2.03764	1.0269	1.63456e-12	1.28511e-10	up	1410	1660	1122	785	551	651		ferritin, heavy polypeptide 1 pseudogene 10
LYPD3	2.03637	1.026	2.44015e-05	0.00037844	up	86	124	88	47	55	36	hsa:27076	LY6/PLAUR domain containing 3
GPR153	2.03171	1.0227	1.08975e-07	3.19627e-06	up	191	284	201	121	101	96	hsa:387509	G protein-coupled receptor 153
TRIM36	2.03116	1.02231	0.00128183	0.010932	up	43	67	35	17	20	30	hsa:55521	tripartite motif containing 36
PDIK1L	2.03013	1.02157	5.28602e-05	0.000737106	up	80	118	83	48	37	48	hsa:149420	PDLIM1 interacting kinase 1 like
ASTN2	2.02956	1.02117	2.61833e-08	8.94892e-07	up	277	367	229	141	131	137	hsa:23245	astrotactin 2
ZYX	2.02945	1.02109	4.17187e-09	1.76238e-07	up	399	447	384	201	185	202	hsa:7791	zyxin
AQP11	2.02922	1.02093	0.00080689	0.00746645	up	48	68	32	24	18	27	hsa:282679	aquaporin 11
RICTOR	2.02909	1.02083	5.68457e-07	1.38852e-05	up	1092	1156	920	443	513	546	hsa:253260	RPTOR independent companion of MTOR, complex 2
HLA-A	2.02904	1.0208	4.13734e-13	3.63107e-11	up	4844	6271	4499	2930	2167	2321	hsa:3105	major histocompatibility complex, class I, A
MEGF6	2.02764	1.0198	1.75591e-09	8.1307e-08	up	1228	1647	1176	799	534	597	hsa:1953	multiple EGF-like-domains 6
GFPT2	2.02686	1.01925	1.50568e-05	0.000247231	up	3052	4137	2811	1673	1524	1510	hsa:9945	glutamine-fructose-6-phosphate transaminase 2
ARRDC3	2.02605	1.01867	4.24419e-07	1.07496e-05	up	801	1033	886	465	448	380	hsa:57561	arrestin domain containing 3
LZTS3	2.02594	1.01859	2.3066e-09	1.03627e-07	up	379	419	273	204	152	153	hsa:9762	leucine zipper, putative tumor suppressor family member 3
BTF3L4P1	2.02584	1.01852	0.000994481	0.00887935	up	37	81	22	17	21	24	hsa:100505945	basic transcription factor 3-like 4 pseudogene 1
PNRC2P1	2.02469	1.0177	1.91052e-05	0.000305507	up	91	103	93	45	54	37
MYEOV	2.0245	1.01757	3.31766e-13	2.95755e-11	up	2157	3065	1943	1431	915	1053	hsa:26579	myeloma overexpressed
MAST1	2.02433	1.01745	0.00102498	0.00907651	up	111	78	68	41	42	41	hsa:22983	microtubule associated serine/threonine kinase 1
KCNC3	2.02129	1.01528	0.000623932	0.00600922	up	81	111	57	44	32	41	hsa:3748	potassium voltage-gated channel, Shaw-related subfamily, member 3
IFT88	2.01978	1.0142	3.77732e-05	0.000551449	up	71	137	101	48	55	41	hsa:8100	intraflagellar transport 88
RNF19B	2.0194	1.01393	7.74649e-06	0.00013844	up	1149	1643	1070	706	587	528	hsa:127544	ring finger protein 19B
TRABD2A	2.01703	1.01223	0.000604066	0.00585525	up	56	90	58	43	20	35	hsa:129293	TraB domain containing 2A
LRRC75A	2.01632	1.01172	0.000907818	0.00825199	up	37	75	58	29	28	23	hsa:388341	leucine rich repeat containing 75A
EFNB1	2.01588	1.01141	9.20423e-08	2.73506e-06	up	356	567	352	233	182	186	hsa:1947	ephrin-B1
PDZD4	2.01442	1.01037	6.85696e-06	0.000124509	up	217	349	228	153	106	118	hsa:57595	PDZ domain containing 4
B4GALT6	2.01376	1.00989	4.45811e-07	1.12411e-05	up	175	238	170	70	94	111	hsa:9331	UDP-Gal:betaGlcNAc beta 1,4- galactosyltransferase, polypeptide 6
SBNO2	2.013	1.00935	1.30305e-06	2.90119e-05	up	1997	2919	1712	1267	906	963	hsa:22904	strawberry notch homolog 2 (Drosophila)
CPPED1	2.01098	1.0079	7.58285e-12	5.36558e-10	up	1191	1444	1026	634	504	618	hsa:55313	calcineurin-like phosphoesterase domain containing 1
FAM171A2	2.00526	1.00379	2.70069e-06	5.5391e-05	up	310	455	281	206	139	154	hsa:284069	family with sequence similarity 171, member A2
LSR	2.00454	1.00327	0.00139961	0.0116985	up	80	119	73	43	44	41	hsa:51599	lipolysis stimulated lipoprotein receptor
BARX1	2.00178	1.00129	6.71686e-07	1.61112e-05	up	184	339	192	151	92	96	hsa:56033	BARX homeobox 1
ALDH4A1	0.499921	-1.00023	1.20735e-08	4.45972e-07	down	132	179	140	330	236	309	hsa:8659	aldehyde dehydrogenase 4 family, member A1
MLH1	0.49972	-1.00081	5.62472e-05	0.000771882	down	81	110	87	187	159	191	hsa:4292	mutL homolog 1
DLGAP1-AS1	0.499309	-1.002	1.13697e-07	3.31756e-06	down	118	153	113	251	221	268	hsa:649446	DLGAP1 antisense RNA 1
LRG1	0.499205	-1.00229	6.19722e-06	0.000114777	down	53	75	69	142	120	121	hsa:116844	leucine-rich alpha-2-glycoprotein 1
SUSD5	0.498934	-1.00308	0.0050293	0.0328843	down	21	15	9	21	27	39	hsa:26032	sushi domain containing 5
FKBP9	0.49868	-1.00381	1.02997e-11	7.15387e-10	down	573	615	426	944	974	1190	hsa:11328	FK506 binding protein 9, 63 kDa
NIPSNAP1	0.498463	-1.00444	6.37362e-13	5.34511e-11	down	1182	1492	1001	2549	2025	2512	hsa:8508	nipsnap homolog 1 (C. elegans)
E2F2	0.497935	-1.00597	2.514e-06	5.18742e-05	down	79	82	67	134	147	161	hsa:1870	E2F transcription factor 2
MRPS31P4	0.497656	-1.00678	2.74345e-05	0.000419729	down	52	49	44	105	81	100		mitochondrial ribosomal protein S31 pseudogene 4
VAV3	0.49749	-1.00726	1.52938e-07	4.32333e-06	down	148	207	154	324	292	367	hsa:10451	vav 3 guanine nucleotide exchange factor
KRT18P20	0.497241	-1.00798	1.72538e-05	0.000279654	down	53	78	40	146	82	100		keratin 18 pseudogene 20
KRT18P38	0.496835	-1.00916	0.000214281	0.00247423	down	177	237	187	459	297	422		keratin 18 pseudogene 38
ND2	0.496828	-1.00918	1.77528e-05	0.000286104	down	6272	9039	5734	13450	12046	14843	hsa:4536	MTND2
RFC1	0.496469	-1.01023	4.47463e-08	1.44535e-06	down	101	155	114	272	228	213	hsa:5981	replication factor C (activator 1) 1, 145kDa
DYNLL1P1	0.496352	-1.01057	0.00133991	0.0113039	down	20	40	22	58	47	50		dynein, light chain, LC8-type 1 pseudogene 1
KRT8P36	0.496091	-1.01132	3.34249e-09	1.45546e-07	down	203	152	141	367	266	357		keratin 8 pseudogene 36
SYNGR2P1	0.495521	-1.01298	1.46503e-05	0.00024108	down	44	50	42	108	69	92		synaptogyrin 2 pseudogene 1
PROCA1	0.495298	-1.01363	0.000709648	0.00669244	down	35	54	23	78	59	75	hsa:147011	protein interacting with cyclin A1
TUBA1B	0.495277	-1.01369	1.13488e-07	3.31575e-06	down	4830	6443	4268	9983	8894	11138	hsa:10376	tubulin, alpha 1b
SMOX	0.493487	-1.01892	0.000435241	0.00446541	down	2214	2919	2047	6103	3869	4091	hsa:54498	spermine oxidase
ATP5A1P3	0.493067	-1.02014	7.30285e-05	0.000969275	down	38	60	39	89	75	101		ATP synthase, H+ transporting, mitochondrial F1 complex, alpha subunit 1 pseudogene 3
GCDH	0.492855	-1.02076	0.00372065	0.0258663	down	15	39	17	47	37	49	hsa:2639	glutaryl-CoA dehydrogenase
ATAD2	0.492837	-1.02082	3.15401e-07	8.32357e-06	down	150	239	178	384	328	391	hsa:29028	ATPase family, AAA domain containing 2
ARPP19	0.492524	-1.02173	4.27882e-13	3.71208e-11	down	840	1053	929	1632	1819	2080	hsa:10776	cAMP-regulated phosphoprotein, 19kDa
HACD2	0.492504	-1.02179	1.40056e-11	9.5521e-10	down	337	475	400	747	755	868	hsa:201562	protein tyrosine phosphatase-like (proline instead of catalytic arginine), member b
FSTL4	0.492476	-1.02187	2.6915e-06	5.52527e-05	down	83	114	79	202	158	178	hsa:23105	follistatin-like 4
PCOLCE2	0.492267	-1.02249	8.58674e-06	0.000150955	down	47	78	41	112	90	116	hsa:26577	procollagen C-endopeptidase enhancer 2
ARHGAP11A	0.492255	-1.02252	3.06027e-08	1.02203e-06	down	343	459	373	747	682	877	hsa:9824	Rho GTPase activating protein 11A
NEMP2	0.492014	-1.02323	1.00832e-05	0.000173755	down	59	61	58	96	119	136	hsa:100131211	transmembrane protein 194B
EHD3	0.491942	-1.02344	5.65536e-08	1.77607e-06	down	86	118	89	212	163	200	hsa:30845	EH-domain containing 3
SRP14	0.491598	-1.02445	4.90088e-13	4.21942e-11	down	689	938	787	1651	1446	1651	hsa:6727	signal recognition particle 14kDa (homologous Alu RNA binding protein)
ADAMTS12	0.491497	-1.02474	0.00271678	0.0200313	down	27	15	10	29	34	40	hsa:81792	ADAM metallopeptidase with thrombospondin type 1 motif, 12
TRAPPC6B	0.491473	-1.02482	6.27239e-07	1.52225e-05	down	72	104	67	161	155	153	hsa:122553	trafficking protein particle complex 6B
HOTAIRM1	0.490731	-1.02699	2.13926e-06	4.51589e-05	down	59	77	66	159	113	129	hsa:100506311	HOXA transcript antisense RNA, myeloid-specific 1
GNB1	0.490507	-1.02765	7.74973e-14	7.73027e-12	down	2078	2642	1874	4858	4022	4028	hsa:2782	guanine nucleotide binding protein (G protein), beta polypeptide 1
GJA9-MYCBP	0.489943	-1.02931	9.8942e-08	2.92855e-06	down	101	96	72	205	151	179	hsa:100527950	GJA9-MYCBP readthrough
MICB	0.489692	-1.03005	1.1328e-09	5.5043e-08	down	142	179	107	293	259	280	hsa:4277	MHC class I polypeptide-related sequence B
NPY4R	0.489643	-1.0302	1.37261e-09	6.58475e-08	down	215	260	215	400	427	533	hsa:5540	neuropeptide Y receptor Y4
ALPK2	0.48891	-1.03236	1.09232e-06	2.48328e-05	down	299	370	267	546	647	630	hsa:115701	alpha-kinase 2
SLC22A3	0.488666	-1.03308	3.02803e-08	1.01426e-06	down	388	454	346	741	727	874	hsa:6581	solute carrier family 22 (organic cation transporter), member 3
RDM1	0.488292	-1.03418	2.57142e-05	0.000396068	down	45	60	48	104	100	97	hsa:201299	RAD52 motif containing 1
MTUS1	0.488048	-1.0349	1.48437e-08	5.335e-07	down	542	605	511	1007	1040	1241	hsa:57509	microtubule associated tumor suppressor 1
KNTC1	0.487993	-1.03507	3.74871e-09	1.60761e-07	down	307	422	293	606	655	733	hsa:9735	kinetochore associated 1
TRAPPC4	0.487546	-1.03639	7.53273e-06	0.000135261	down	51	70	34	98	86	116	hsa:51399	trafficking protein particle complex 4
PDAP1	0.487452	-1.03667	6.18746e-13	5.20828e-11	down	591	955	639	1687	1201	1403	hsa:11333	PDGFA associated protein 1
CIAPIN1P	0.487384	-1.03687	0.000640521	0.00614027	down	24	55	25	87	60	51		cytokine induced apoptosis inhibitor 1 pseudogene
FOXM1	0.487188	-1.03745	5.61469e-07	1.37293e-05	down	546	713	431	1171	996	1139	hsa:2305	forkhead box M1
NR1H3	0.487048	-1.03786	7.99817e-08	2.40189e-06	down	79	157	84	284	155	184	hsa:10062	nuclear receptor subfamily 1, group H, member 3
MTND5P11	0.48697	-1.03809	7.6005e-09	2.9621e-07	down	187	214	138	322	336	399		MT-ND5 pseudogene 11
HIGD1AP14	0.486274	-1.04016	0.00343119	0.0242108	down	18	27	17	50	34	38		HIG1 hypoxia inducible domain family, member 1A pseudogene 14
DAZAP2P1	0.486128	-1.04059	2.39254e-05	0.00037182	down	45	39	47	71	97	96		DAZ associated protein 2 pseudogene 1
RNF43	0.486063	-1.04079	2.31645e-10	1.28557e-08	down	221	272	195	448	377	541	hsa:54894	ring finger protein 43
MTMR4	0.485786	-1.04161	2.90042e-12	2.21125e-10	down	406	493	372	795	812	905	hsa:9110	myotubularin related protein 4
DCDC2	0.485232	-1.04325	9.64437e-10	4.76807e-08	down	159	182	165	359	273	390	hsa:51473	doublecortin domain containing 2
RASSF9	0.485026	-1.04387	1.3638e-05	0.000227397	down	56	62	50	106	104	125	hsa:9182	Ras association (RalGDS/AF-6) domain family (N-terminal) member 9
FAM103A1	0.484666	-1.04494	4.29134e-05	0.000615772	down	33	75	42	90	94	104	hsa:83640	family with sequence similarity 103, member A1
MTFR2	0.484624	-1.04506	1.73855e-05	0.000280985	down	33	49	44	83	75	94	hsa:113115	mitochondrial fission regulator 2
DHRS4	0.484059	-1.04674	1.10715e-08	4.13685e-07	down	120	201	129	329	263	292	hsa:10901	dehydrogenase/reductase (SDR family) member 4
E2F8	0.483505	-1.0484	1.64449e-06	3.57011e-05	down	88	97	48	129	141	186	hsa:79733	E2F transcription factor 8
ITGAE	0.483287	-1.04905	8.45155e-10	4.25871e-08	down	146	193	171	339	313	371	hsa:3682	integrin, alpha E (antigen CD103, human mucosal lymphocyte antigen 1; alpha polypeptide)
KHK	0.481823	-1.05342	1.02392e-08	3.8835e-07	down	97	174	109	301	190	263	hsa:3795	ketohexokinase (fructokinase)
TMEM173	0.481758	-1.05362	0.000485374	0.00488242	down	28	34	23	68	43	60	hsa:340061	transmembrane protein 173
AREL1	0.481699	-1.0538	1.72964e-12	1.35049e-10	down	382	461	363	785	730	903	hsa:9870	apoptosis resistant E3 ubiquitin protein ligase 1
HDAC1	0.481638	-1.05398	1.39892e-13	1.34219e-11	down	717	857	684	1534	1364	1637	hsa:3065	histone deacetylase 1
C1orf204	0.481315	-1.05495	0.00805225	0.0475677	down	13	18	14	29	33	27	hsa:284677	chromosome 1 open reading frame 204
MTMR10	0.4811	-1.05559	1.96234e-09	8.95831e-08	down	131	154	140	242	310	298	hsa:54893	myotubularin related protein 10
PLA2G6	0.481051	-1.05574	1.71949e-06	3.70803e-05	down	56	83	48	133	108	128	hsa:8398	phospholipase A2, group VI (cytosolic, calcium-independent)
PLD5	0.481036	-1.05578	0.00716514	0.0434844	down	23	24	19	34	50	47	hsa:200150	phospholipase D family, member 5
SPOP	0.4808	-1.05649	2.75712e-09	1.23135e-07	down	111	171	130	261	257	302	hsa:8405	speckle-type POZ protein
FAM122B	0.480754	-1.05663	3.0748e-10	1.67362e-08	down	236	338	157	452	474	493	hsa:159090	family with sequence similarity 122B
DRD1	0.480523	-1.05732	4.59806e-06	8.80827e-05	down	47	58	49	78	97	134	hsa:1812	dopamine receptor D1
KMT2E-AS1	0.480116	-1.05855	4.19953e-05	0.000604898	down	31	70	42	122	83	76	hsa:100216545	KMT2E antisense RNA 1 (head to head)
LBH	0.480091	-1.05862	1.62513e-12	1.28511e-10	down	440	730	448	1112	914	1175	hsa:81606	limb bud and heart development
LXN	0.479475	-1.06047	1.57745e-08	5.63378e-07	down	120	145	97	258	209	259	hsa:56925	latexin
NDC1	0.479275	-1.06107	3.99468e-11	2.49866e-09	down	263	359	247	549	572	605	hsa:55706	NDC1 transmembrane nucleoporin
MCM3	0.479219	-1.06124	1.59348e-06	3.466e-05	down	806	980	729	1677	1460	1929	hsa:4172	minichromosome maintenance complex component 3
MTRNR2L10	0.479076	-1.06167	0.00816162	0.0480383	down	11	7	14	23	21	24	hsa:100463488	MT-RNR2-like 10
SMC2	0.47802	-1.06486	1.97219e-06	4.20097e-05	down	230	226	240	431	459	537	hsa:10592	structural maintenance of chromosomes 2
HPGD	0.477929	-1.06513	4.84361e-06	9.19982e-05	down	474	508	430	1036	873	965	hsa:3248	hydroxyprostaglandin dehydrogenase 15-(NAD)
DARS2	0.477527	-1.06635	1.32569e-12	1.07205e-10	down	494	636	420	974	999	1119	hsa:55157	aspartyl-tRNA synthetase 2, mitochondrial
CCNF	0.475644	-1.07205	4.59939e-08	1.48089e-06	down	91	95	80	190	165	189	hsa:899	cyclin F
SNRNP25	0.475421	-1.07272	1.09705e-09	5.36784e-08	down	145	229	132	391	292	327	hsa:79622	small nuclear ribonucleoprotein 25kDa (U11/U12)
FOXA1	0.475361	-1.07291	0.000162001	0.00193675	down	28	62	30	76	72	86	hsa:3169	forkhead box A1
DEGS1	0.475185	-1.07344	4.05901e-13	3.5762e-11	down	393	477	342	893	727	838	hsa:8560	delta(4)-desaturase, sphingolipid 1
H2AFZ	0.475144	-1.07356	2.63601e-07	7.08033e-06	down	1475	2088	1403	3916	2713	3425	hsa:3015	H2A histone family, member Z
SMC1A	0.474584	-1.07526	1.37791e-08	5.00002e-07	down	841	982	788	1652	1663	1995	hsa:8243	structural maintenance of chromosomes 1A
ZWINT	0.47453	-1.07543	2.51547e-06	5.18742e-05	down	264	387	246	589	538	672	hsa:11130	ZW10 interacting kinetochore protein
KRT18P10	0.474336	-1.07602	2.86938e-09	1.27145e-07	down	128	153	126	295	243	295		keratin 18 pseudogene 10
LRRC57	0.474285	-1.07617	9.65646e-07	2.22207e-05	down	43	60	56	104	90	133	hsa:255252	leucine rich repeat containing 57
GOSR1	0.473674	-1.07803	2.72393e-11	1.75721e-09	down	245	305	185	437	492	541	hsa:9527	golgi SNAP receptor complex member 1
COX6B1	0.473505	-1.07855	3.09377e-15	4.09662e-13	down	2544	3565	2329	6753	4586	5793	hsa:1340	cytochrome c oxidase subunit VIb polypeptide 1 (ubiquitous)
TUBB2A	0.473416	-1.07882	1.32199e-09	6.35539e-08	down	88	158	100	246	193	256	hsa:7280	tubulin, beta 2A class IIa
KRT18P15	0.473188	-1.07951	1.52914e-05	0.0002509	down	300	371	271	752	510	669		keratin 18 pseudogene 15
MTND4P24	0.472908	-1.08037	0.00553453	0.0355211	down	18	19	14	28	31	45		MT-ND4 pseudogene 24
RBMS1	0.472235	-1.08242	1.54864e-12	1.23038e-10	down	344	447	279	790	657	716	hsa:5937	RNA binding motif, single stranded interacting protein 1
CIAPIN1	0.472183	-1.08258	8.2385e-12	5.7933e-10	down	376	584	338	1060	708	852	hsa:57019	cytokine induced apoptosis inhibitor 1
SLC6A9	0.472175	-1.08261	1.2967e-05	0.000217329	down	29	43	39	110	52	70	hsa:6536	solute carrier family 6 (neurotransmitter transporter, glycine), member 9
SS18L2	0.471697	-1.08407	4.66582e-06	8.90794e-05	down	66	86	56	156	121	146	hsa:51188	synovial sarcoma translocation gene on chromosome 18-like 2
CDC6	0.471693	-1.08408	1.77012e-12	1.37735e-10	down	311	397	284	750	584	693	hsa:990	cell division cycle 6
CTDSP1	0.471126	-1.08582	6.23983e-05	0.00084858	down	110	116	57	233	164	177	hsa:58190	CTD (carboxy-terminal domain, RNA polymerase II, polypeptide A) small phosphatase 1
GPX2	0.471083	-1.08595	4.32174e-15	5.65648e-13	down	2783	3862	2502	6819	5394	6364	hsa:2877	glutathione peroxidase 2 (gastrointestinal)
WDR4	0.470961	-1.08632	0.000259914	0.00289529	down	117	132	96	312	154	253	hsa:10785	WD repeat domain 4
FES	0.470935	-1.0864	0.00315647	0.0226679	down	8	29	28	46	45	41	hsa:2242	FES proto-oncogene, tyrosine kinase
FAM149A	0.470732	-1.08702	0.000190149	0.00222739	down	31	49	25	88	59	64	hsa:25854	family with sequence similarity 149, member A
ASB4	0.470601	-1.08742	0.000270377	0.00299958	down	20	39	27	77	42	57	hsa:51666	ankyrin repeat and SOCS box containing 4
NNMT	0.47037	-1.08813	6.53826e-06	0.000119875	down	99	85	86	208	170	188	hsa:4837	nicotinamide N-methyltransferase
AGL	0.470341	-1.08822	2.28376e-05	0.000358358	down	74	67	89	137	185	158	hsa:178	amylo-alpha-1, 6-glucosidase, 4-alpha-glucanotransferase
CDC45	0.470176	-1.08873	4.85178e-09	2.00107e-07	down	153	164	127	340	261	317	hsa:8318	cell division cycle 45
CCDC25	0.470035	-1.08916	8.99282e-13	7.45877e-11	down	328	413	315	732	693	734	hsa:55246	coiled-coil domain containing 25
MSANTD3-TMEFF1	0.469819	-1.08982	1.35688e-08	4.94749e-07	down	71	94	79	167	148	188	hsa:100526694	MSANTD3-TMEFF1 readthrough
SRP14P1	0.46969	-1.09022	0.00131644	0.0111544	down	21	21	17	44	44	33		signal recognition particle 14kDa (homologous Alu RNA binding protein) pseudogene 1
KRT8P45	0.46926	-1.09154	2.37912e-11	1.566e-09	down	212	250	217	511	425	471		keratin 8 pseudogene 45
SELENBP1	0.468994	-1.09236	7.91698e-12	5.58455e-10	down	257	295	215	630	441	515	hsa:8991	selenium binding protein 1
DUSP14	0.468606	-1.09355	5.37721e-12	3.97896e-10	down	185	306	207	517	388	521	hsa:11072	dual specificity phosphatase 14
CYTB	0.468412	-1.09415	2.36653e-05	0.000369045	down	10233	11563	8701	19722	19511	23491	hsa:4519	cytochrome b
MTCO1P22	0.468139	-1.09499	0.0034253	0.0241843	down	26	28	17	56	35	56
KIF20A	0.467612	-1.09662	1.37029e-14	1.65922e-12	down	947	1180	800	2041	1739	2233	hsa:10112	kinesin family member 20A
C21orf58	0.466537	-1.09994	1.36278e-07	3.91592e-06	down	83	171	93	232	234	226	hsa:54058	chromosome 21 open reading frame 58
CLSPN	0.466414	-1.10032	4.89854e-08	1.56442e-06	down	81	118	84	203	176	202	hsa:63967	claspin
MCM4	0.465977	-1.10167	7.50836e-11	4.46225e-09	down	896	1148	910	1903	1841	2370	hsa:4173	minichromosome maintenance complex component 4
ANXA6	0.465869	-1.102	1.04716e-14	1.31727e-12	down	741	1035	721	1900	1531	1709	hsa:309	annexin A6
SCARA3	0.46553	-1.10305	1.72211e-14	2.03092e-12	down	809	951	617	1708	1402	1797	hsa:51435	scavenger receptor class A, member 3
PTBP1P	0.465335	-1.10366	4.74114e-05	0.00067138	down	26	41	31	67	60	75		polypyrimidine tract binding protein 1 pseudogene
MTND4P12	0.465166	-1.10418	1.0571e-07	3.11666e-06	down	729	1017	641	1727	1316	1874		MT-ND4 pseudogene 12
RUBCN	0.46498	-1.10476	3.54979e-06	7.00156e-05	down	45	47	40	107	82	88
GLDCP1	0.4644	-1.10656	7.19458e-06	0.00012991	down	41	44	42	93	90	83		glycine dehydrogenase (decarboxylase) pseudogene 1
H2AFZP2	0.463757	-1.10856	0.00188022	0.0149016	down	36	41	36	95	57	88		H2A histone family, member Z pseudogene 2
PCDHAC2	0.462911	-1.11119	4.8183e-07	1.19759e-05	down	153	171	127	280	296	361	hsa:56134	protocadherin alpha subfamily C, 2
ITSN1	0.462193	-1.11343	3.60466e-11	2.27355e-09	down	163	218	158	358	355	403	hsa:6453	intersectin 1 (SH3 domain protein)
AVEN	0.461756	-1.1148	0.000407293	0.00421304	down	37	38	21	76	48	77	hsa:57099	apoptosis, caspase activation inhibitor
SKP2	0.461736	-1.11486	0.000329699	0.00352943	down	24	28	20	47	45	58	hsa:6502	S-phase kinase-associated protein 2, E3 ubiquitin protein ligase
METTL15P1	0.461641	-1.11516	5.24149e-05	0.00073216	down	38	47	28	68	88	74		methyltransferase like 15 pseudogene 1
ADPRHL1	0.460749	-1.11795	8.63373e-10	4.32508e-08	down	124	194	104	321	249	296	hsa:113622	ADP-ribosylhydrolase like 1
MICU1	0.460717	-1.11805	1.54807e-14	1.86452e-12	down	551	748	523	1424	1104	1273	hsa:10367	mitochondrial calcium uptake 1
ANKRD40	0.460582	-1.11847	6.0444e-14	6.13737e-12	down	463	499	366	904	937	926	hsa:91369	ankyrin repeat domain 40
SLC35B4	0.460192	-1.11969	1.31283e-12	1.06547e-10	down	293	395	268	584	655	736	hsa:84912	solute carrier family 35 (UDP-xylose/UDP-N-acetylglucosamine transporter), member B4
H2AFZP3	0.459426	-1.1221	1.6255e-05	0.000264984	down	28	46	37	90	56	89		H2A histone family, member Z pseudogene 3
KRT18P18	0.458417	-1.12527	0.000707512	0.00667786	down	21	20	28	59	31	63		keratin 18 pseudogene 18
HFE	0.458061	-1.12639	3.96917e-11	2.48958e-09	down	166	169	159	373	328	353	hsa:3077	hemochromatosis
GMPR2	0.458053	-1.12641	2.1888e-14	2.47805e-12	down	408	511	368	1044	768	902	hsa:51292	guanosine monophosphate reductase 2
ZNF213-AS1	0.45755	-1.128	0.0026133	0.0194584	down	13	13	18	30	34	31	hsa:100507458	ZNF213 antisense RNA 1 (head to head)
AGMAT	0.457514	-1.12811	0.00154271	0.0126839	down	14	29	12	50	24	39	hsa:79814	agmatine ureohydrolase (agmatinase)
KRT18P17	0.457465	-1.12827	6.06957e-11	3.6358e-09	down	196	301	174	442	453	486		keratin 18 pseudogene 17
POLE2	0.457205	-1.12909	0.000437348	0.00448094	down	34	31	33	72	72	66	hsa:5427	polymerase (DNA directed), epsilon 2, accessory subunit
BCL2L15	0.457034	-1.12963	0.000126451	0.00155441	down	25	33	36	60	64	77	hsa:440603	BCL2-like 15
KRT18P1	0.455901	-1.13321	0.0077597	0.0462376	down	52	52	32	142	52	100		keratin 18 pseudogene 1
KIF14	0.455752	-1.13368	7.89465e-06	0.000140534	down	156	194	190	380	353	423	hsa:9928	kinesin family member 14
SLC25A35	0.455627	-1.13408	8.46001e-08	2.52718e-06	down	90	120	57	195	162	196	hsa:399512	solute carrier family 25, member 35
SCFD2	0.455407	-1.13477	0.000784391	0.00729103	down	24	12	18	28	37	54	hsa:152579	sec1 family domain containing 2
HMGCLL1	0.455344	-1.13497	0.00115088	0.010019	down	12	32	20	45	45	41	hsa:54511	3-hydroxymethyl-3-methylglutaryl-CoA lyase-like 1
LMBR1	0.454938	-1.13626	4.21861e-13	3.68499e-11	down	277	330	242	567	555	672	hsa:64327	limb development membrane protein 1
NUP107	0.45485	-1.13654	3.59728e-09	1.54854e-07	down	94	147	85	210	241	220	hsa:57122	nucleoporin 107kDa
POLE	0.45482	-1.13663	1.66575e-14	1.97475e-12	down	544	663	447	1196	1071	1218	hsa:5426	polymerase (DNA directed), epsilon, catalytic subunit
KRT18P19	0.454697	-1.13702	0.00629756	0.0393476	down	12	16	12	32	24	29		keratin 18 pseudogene 19
KRT18P4	0.454488	-1.13768	4.27402e-05	0.000613676	down	34	35	39	89	63	84		keratin 18 pseudogene 4
HMGB1	0.453949	-1.1394	1.7717e-15	2.44326e-13	down	763	933	694	1814	1494	1774	hsa:3146	high mobility group box 1
MAP9	0.453192	-1.14181	0.00593835	0.0375698	down	30	48	30	52	75	97	hsa:79884	microtubule-associated protein 9
SGK2	0.452856	-1.14288	8.55376e-06	0.000150492	down	37	39	40	83	66	104	hsa:10110	serum/glucocorticoid regulated kinase 2
NGRN	0.452156	-1.14511	6.78376e-16	9.78373e-14	down	692	858	620	1706	1364	1556	hsa:51335	neugrin, neurite outgrowth associated
C10orf91	0.451925	-1.14584	0.000224046	0.00256086	down	21	20	28	52	49	51	hsa:170393	chromosome 10 open reading frame 91
TMEM97	0.451754	-1.14639	1.39771e-13	1.34219e-11	down	292	360	303	636	669	733	hsa:27346	transmembrane protein 97
GLDC	0.4514	-1.14752	7.79183e-11	4.6186e-09	down	112	170	140	323	259	322	hsa:2731	glycine dehydrogenase (decarboxylating)
MKRN9P	0.451208	-1.14814	0.00510054	0.0332567	down	9	14	14	21	28	30	hsa:400058	makorin ring finger protein 9, pseudogene
PTTG2	0.450923	-1.14905	0.000375624	0.00392671	down	22	29	21	58	56	38	hsa:10744	pituitary tumor-transforming 2
THBS1	0.450496	-1.15041	4.03615e-11	2.51765e-09	down	118	152	117	259	275	289	hsa:7057	thrombospondin 1
KRT8P8	0.450457	-1.15054	2.85807e-05	0.000434331	down	36	53	31	98	70	86		keratin 8 pseudogene 8
KCTD9	0.450217	-1.15131	4.63593e-09	1.92962e-07	down	224	289	256	543	515	597	hsa:54793	potassium channel tetramerization domain containing 9
UBE2SP1	0.450141	-1.15155	2.8033e-06	5.71333e-05	down	673	962	506	1728	1171	1629		ubiquitin-conjugating enzyme E2S pseudogene 1
ATP6	0.449669	-1.15306	1.10597e-09	5.39707e-08	down	18848	20158	16367	42580	35167	41982	hsa:4508	ATP synthase F0 subunit 6
SLC2A3P1	0.448997	-1.15522	0.000632394	0.00607522	down	39	45	46	75	85	123		solute carrier family 2 (facilitated glucose transporter), member 3 pseudogene 1
IGFLR1	0.448782	-1.15591	0.000113787	0.00141643	down	29	36	19	68	34	79	hsa:79713	IGF-like family receptor 1
THAP12	0.448308	-1.15744	6.4884e-12	4.70888e-10	down	143	195	151	359	338	350	hsa:5612	protein-kinase, interferon-inducible double stranded RNA dependent inhibitor, repressor of (P58 repressor)
PNP	0.448262	-1.15759	5.53246e-16	8.03023e-14	down	695	940	669	1740	1554	1627	hsa:4860	purine nucleoside phosphorylase
MRS2	0.448055	-1.15825	3.6575e-10	1.96715e-08	down	95	112	87	234	190	211	hsa:57380	MRS2 magnesium transporter
CYB561A3	0.448009	-1.1584	3.3765e-13	2.9982e-11	down	403	452	321	952	730	856	hsa:220002	cytochrome b561 family, member A3
DCST2	0.447962	-1.15855	0.000228861	0.00260015	down	32	58	26	86	73	82	hsa:127579	DC-STAMP domain containing 2
NIPBL-AS1	0.447525	-1.15996	0.000297696	0.00325738	down	22	24	24	52	54	46	hsa:646719	NIPBL antisense RNA 1 (head to head)
AKR1B10P1	0.447248	-1.16085	9.184e-05	0.0011829	down	862	711	785	1695	1811	1668		aldo-keto reductase family 1, member B10 pseudogene 1
SLC7A5	0.446268	-1.16402	5.23674e-18	9.64028e-16	down	2996	3603	2765	7896	5477	7026	hsa:8140	solute carrier family 7 (amino acid transporter light chain, L system), member 5
PTTG3P	0.445665	-1.16597	8.73362e-06	0.000152992	down	38	56	31	104	66	98	hsa:26255	pituitary tumor-transforming 3, pseudogene
KCNK3	0.445443	-1.16669	0.00105775	0.00933024	down	13	36	18	66	29	47	hsa:3777	potassium channel, subfamily K, member 3
AKAP5	0.445246	-1.16732	0.00471485	0.031141	down	5	3	19	19	18	28	hsa:9495	A kinase (PRKA) anchor protein 5
FDPSP8	0.444558	-1.16956	0.00606774	0.0381856	down	13	3	12	25	26	14		farnesyl diphosphate synthase pseudogene 8
TSG101	0.444557	-1.16956	5.62818e-08	1.76998e-06	down	187	187	207	447	416	422	hsa:7251	tumor susceptibility 101
RAB14	0.444213	-1.17068	2.00987e-15	2.72512e-13	down	389	502	409	996	843	993	hsa:51552	RAB14, member RAS oncogene family
KRT18P11	0.444154	-1.17087	1.96789e-11	1.31831e-09	down	202	228	185	429	417	493		keratin 18 pseudogene 11
FLVCR1-AS1	0.444027	-1.17128	0.00188154	0.0149016	down	15	24	14	46	29	39	hsa:642946	FLVCR1 antisense RNA 1 (head to head)
C14orf105	0.4436	-1.17267	0.00030634	0.00333163	down	23	30	15	64	40	42	hsa:55195	chromosome 14 open reading frame 105
KRT18P33	0.443328	-1.17355	0.00170111	0.0137713	down	26	29	21	45	43	78		keratin 18 pseudogene 33
NEBL	0.443158	-1.17411	2.98316e-11	1.90813e-09	down	140	154	118	287	268	344	hsa:10529	nebulette
UNC13B	0.443008	-1.1746	8.90363e-13	7.41194e-11	down	170	256	195	414	443	481	hsa:10497	unc-13 homolog B (C. elegans)
COX2	0.442998	-1.17463	1.61599e-17	2.7932e-15	down	43838	59491	38140	106904	91736	106206	hsa:4513	cytochrome c oxidase subunit II
GEN1	0.442991	-1.17465	7.45523e-05	0.000986032	down	40	67	52	104	114	124	hsa:348654	GEN1 Holliday junction 5' flap endonuclease
CELSR2	0.442731	-1.1755	2.60594e-06	5.36909e-05	down	453	455	295	777	842	983	hsa:1952	cadherin, EGF LAG seven-pass G-type receptor 2
FBXO43	0.442336	-1.17679	0.00178431	0.0142802	down	15	36	8	48	34	38	hsa:286151	F-box protein 43
BUB1B-PAK6	0.441832	-1.17843	6.5834e-05	0.000886254	down	31	50	23	81	62	78
PON3	0.441149	-1.18066	5.39581e-13	4.61046e-11	down	147	191	171	441	308	379	hsa:5446	paraoxonase 3
MTRNR2L9	0.441139	-1.1807	0.00206834	0.0160774	down	39	55	25	85	77	91	hsa:100463487	MT-RNR2-like 9 (pseudogene)
ITGB2	0.440929	-1.18138	6.07651e-08	1.88998e-06	down	68	106	63	198	154	158	hsa:3689	integrin, beta 2 (complement component 3 receptor 3 and 4 subunit)
MAGT1	0.440474	-1.18287	2.81116e-06	5.72421e-05	down	151	158	178	312	380	388	hsa:84061	magnesium transporter 1
VTN	0.440374	-1.1832	8.96879e-07	2.07437e-05	down	55	98	57	212	111	133	hsa:7448	vitronectin
ITGB2-AS1	0.440238	-1.18364	0.000671385	0.0063821	down	26	23	25	86	39	44	hsa:100505746	ITGB2 antisense RNA 1
KRT18P29	0.440228	-1.18368	1.92169e-05	0.000307077	down	37	63	26	99	75	93		keratin 18 pseudogene 29
PLIN4	0.439877	-1.18483	0.00279618	0.0205231	down	17	24	6	47	22	31	hsa:729359	perilipin 4
B4GALT4	0.439845	-1.18493	8.45358e-17	1.33856e-14	down	735	1062	789	2031	1732	1879	hsa:8702	UDP-Gal:betaGlcNAc beta 1,4- galactosyltransferase, polypeptide 4
USH1C	0.439644	-1.18559	0.000168769	0.002006	down	27	19	26	59	44	62	hsa:10083	Usher syndrome 1C (autosomal recessive, severe)
PXN	0.438763	-1.18849	3.46696e-17	5.815e-15	down	1131	1434	921	2719	2286	2596	hsa:5829	paxillin
CENPV	0.436884	-1.19468	1.02467e-15	1.4501e-13	down	461	632	369	1205	885	1105	hsa:201161	centromere protein V
KRT18P12	0.436597	-1.19563	0.00310391	0.0223472	down	14	17	14	34	29	37		keratin 18 pseudogene 12
FIS1	0.436445	-1.19613	2.05184e-11	1.37049e-09	down	294	490	266	1020	551	725	hsa:51024	fission 1 (mitochondrial outer membrane) homolog (S. cerevisiae)
TSPAN13	0.436371	-1.19637	3.74288e-12	2.84396e-10	down	116	210	149	372	299	369	hsa:27075	tetraspanin 13
PCSK9	0.436039	-1.19747	8.07917e-05	0.00105622	down	228	360	241	710	545	560	hsa:255738	proprotein convertase subtilisin/kexin type 9
ACACA	0.435885	-1.19798	3.8366e-16	5.75312e-14	down	604	703	499	1333	1245	1402	hsa:31	acetyl-CoA carboxylase alpha
ZNF552	0.43582	-1.1982	0.00021441	0.00247446	down	21	25	15	37	42	54	hsa:79818	zinc finger protein 552
AMBP	0.435712	-1.19855	0.00244761	0.0184185	down	20	45	22	79	44	65	hsa:259	alpha-1-microglobulin/bikunin precursor
ACTR2	0.435169	-1.20035	1.11851e-17	1.97864e-15	down	877	1229	1017	2330	2139	2453	hsa:10097	ARP2 actin-related protein 2 homolog (yeast)
TDRP	0.434369	-1.20301	2.28697e-11	1.51414e-09	down	106	117	106	265	241	230	hsa:157695	testis development related protein
PBK	0.434351	-1.20307	5.64081e-09	2.29721e-07	down	332	472	360	910	830	829	hsa:55872	PDZ binding kinase
EIF2B3	0.433905	-1.20455	8.57562e-10	4.30549e-08	down	84	96	66	180	170	194	hsa:8891	eukaryotic translation initiation factor 2B, subunit 3 gamma, 58kDa
UCN	0.433489	-1.20593	0.00499998	0.0327588	down	8	4	12	32	11	16	hsa:7349	urocortin
HIPK1	0.433295	-1.20658	2.85685e-09	1.26838e-07	down	269	353	282	541	694	759	hsa:204851	homeodomain interacting protein kinase 1
FLOT2	0.433071	-1.20733	1.65392e-14	1.97104e-12	down	994	1287	821	2757	1834	2305	hsa:2319	flotillin 2
RAB26	0.431893	-1.21125	2.70207e-12	2.074e-10	down	140	239	161	511	307	384	hsa:25837	RAB26, member RAS oncogene family
MTCO2P22	0.431587	-1.21228	1.76835e-07	4.94941e-06	down	74	126	69	243	142	209
MSANTD3	0.431427	-1.21281	6.02983e-12	4.41856e-10	down	102	138	96	286	203	262	hsa:91283	Myb/SANT-like DNA-binding domain containing 3
ELP6	0.431342	-1.2131	1.6489e-09	7.69623e-08	down	72	93	65	189	155	168	hsa:54859	elongator acetyltransferase complex subunit 6
TMCC3	0.431264	-1.21336	0.00116093	0.0100794	down	12	14	10	34	22	25	hsa:57458	transmembrane and coiled-coil domain family 3
MTATP8P2	0.431171	-1.21367	0.00374666	0.0260072	down	9	21	16	30	33	38		mitochondrially encoded ATP synthase 8 pseudogene 2
OCRL	0.431124	-1.21383	2.39029e-16	3.70708e-14	down	431	442	363	929	881	969	hsa:4952	oculocerebrorenal syndrome of Lowe
MUC13	0.430966	-1.21435	2.50887e-08	8.63348e-07	down	53	58	54	153	112	110	hsa:56667	mucin 13, cell surface associated
MKI67	0.430213	-1.21688	2.14395e-09	9.68971e-08	down	2260	2575	1936	4108	5199	5746	hsa:4288	marker of proliferation Ki-67
DIAPH3	0.429824	-1.21818	6.41306e-09	2.54756e-07	down	57	91	65	165	141	168	hsa:81624	diaphanous-related formin 3
CHCHD5	0.429425	-1.21952	1.69444e-10	9.56791e-09	down	146	218	112	461	267	328	hsa:84269	coiled-coil-helix-coiled-coil-helix domain containing 5
GAPLINC	0.429356	-1.21975	0.000548114	0.00538903	down	20	37	13	72	44	35	hsa:100505592	long intergenic non-protein coding RNA 1540
DPYD	0.428275	-1.22339	2.05969e-06	4.36682e-05	down	31	28	28	90	52	60	hsa:1806	dihydropyrimidine dehydrogenase
TBX2-AS1	0.427107	-1.22733	0.000127491	0.0015655	down	19	31	25	70	47	53		TBX2 antisense RNA 1
ARHGEF9	0.426617	-1.22899	5.64422e-10	2.91121e-08	down	79	99	76	203	164	209	hsa:23229	Cdc42 guanine nucleotide exchange factor (GEF) 9
HIPK2	0.426586	-1.22909	1.69167e-07	4.74653e-06	down	424	471	345	706	956	1115	hsa:28996	homeodomain interacting protein kinase 2
PRDM4	0.426396	-1.22973	1.07838e-13	1.05249e-11	down	164	219	148	369	379	439	hsa:11108	PR domain containing 4
HMGB1P6	0.426241	-1.23026	5.74095e-10	2.95437e-08	down	237	233	263	708	449	557		high mobility group box 1 pseudogene 6
KIAA0100	0.426091	-1.23077	3.56084e-19	7.13523e-17	down	2061	2098	1682	3982	4307	4952	hsa:9703	KIAA0100
KIF20B	0.426043	-1.23093	0.00261162	0.0194523	down	62	81	72	188	122	185	hsa:9585	kinesin family member 20B
PTTG1IP	0.425772	-1.23185	5.88304e-19	1.15835e-16	down	1089	1531	1176	3301	2452	2861	hsa:754	pituitary tumor-transforming 1 interacting protein
CDH2	0.42552	-1.2327	1.49758e-15	2.10619e-13	down	277	309	230	610	558	683	hsa:1000	cadherin 2, type 1, N-cadherin (neuronal)
MCM6	0.425275	-1.23353	2.01714e-17	3.43414e-15	down	624	837	581	1589	1377	1637	hsa:4175	minichromosome maintenance complex component 6
FLVCR1	0.425131	-1.23402	5.02219e-11	3.04872e-09	down	105	126	76	249	220	219	hsa:28982	feline leukemia virus subgroup C cellular receptor 1
UGT1A1	0.424842	-1.235	0.000250463	0.00280477	down	61	64	35	157	96	110	hsa:54658	UDP glucuronosyltransferase 1 family, polypeptide A1
CES3	0.424813	-1.2351	0.000129531	0.00158624	down	14	38	15	49	50	44	hsa:23491	carboxylesterase 3
ZNF852	0.424769	-1.23525	0.00730586	0.0441137	down	16	11	8	18	25	37	hsa:285346	zinc finger protein 852
KRT18P32	0.423213	-1.24054	6.68642e-06	0.000121901	down	35	28	33	76	69	80		keratin 18 pseudogene 32
WARS	0.422731	-1.24219	3.85541e-14	4.13735e-12	down	470	492	400	1116	923	1095	hsa:7453	tryptophanyl-tRNA synthetase
CDKN2AIPNLP1	0.422513	-1.24293	0.00132411	0.0111998	down	14	8	29	47	47	31		CDKN2A interacting protein N-terminal like pseudogene 1
DIRAS1	0.421339	-1.24695	7.53244e-09	2.94064e-07	down	42	51	49	116	100	113	hsa:148252	DIRAS family, GTP-binding RAS-like 1
KRT8P49	0.421231	-1.24732	3.96491e-06	7.71284e-05	down	28	59	33	100	76	92		keratin 8 pseudogene 49
ZNF674-AS1	0.421121	-1.24769	3.17557e-05	0.000474617	down	30	40	13	60	55	68	hsa:401588	ZNF674 antisense RNA 1 (head to head)
RPS25P2	0.420897	-1.24846	5.45151e-05	0.000754514	down	20	20	22	48	45	52		ribosomal protein S25 pseudogene 2
ASPM	0.420864	-1.24857	1.96674e-05	0.000313611	down	190	188	175	431	377	479	hsa:259266	asp (abnormal spindle) homolog, microcephaly associated (Drosophila)
GIP	0.420485	-1.24987	1.07845e-05	0.000184715	down	26	56	23	99	63	70	hsa:2695	gastric inhibitory polypeptide
MARVELD2	0.419007	-1.25495	1.01318e-05	0.000174327	down	24	36	25	47	65	80	hsa:153562	MARVEL domain containing 2
C5	0.417594	-1.25983	3.7897e-10	2.02861e-08	down	214	245	200	477	509	534	hsa:727	complement component 5
HPCAL1	0.417064	-1.26166	1.00747e-09	4.94841e-08	down	837	997	765	2565	1660	1838	hsa:3241	hippocalcin-like 1
MRFAP1L1	0.416481	-1.26368	3.41567e-14	3.73628e-12	down	172	229	153	489	375	412	hsa:114932	Morf4 family associated protein 1-like 1
FKBP5	0.416347	-1.26414	1.93852e-07	5.35292e-06	down	150	161	146	320	329	419	hsa:2289	FK506 binding protein 5
PCSK6	0.415918	-1.26563	0.000351382	0.00372313	down	43	67	32	105	108	105	hsa:5046	proprotein convertase subtilisin/kexin type 6
TBXAS1	0.415252	-1.26794	0.00347827	0.024482	down	16	11	6	23	22	32	hsa:6916	thromboxane A synthase 1 (platelet)
SNORD25	0.414419	-1.27084	0.00713829	0.0433796	down	12	4	5	17	16	18	hsa:9303	small nucleolar RNA, C/D box 25
KRT18P22	0.414219	-1.27154	0.00185895	0.0147588	down	21	11	7	32	30	30		keratin 18 pseudogene 22
NFATC2	0.413552	-1.27386	3.99286e-06	7.76055e-05	down	32	31	32	73	79	72	hsa:4773	nuclear factor of activated T-cells, cytoplasmic, calcineurin-dependent 2
YWHAB	0.411691	-1.28037	3.57549e-20	8.26121e-18	down	1120	1448	1126	2981	2581	3097	hsa:7529	tyrosine 3-monooxygenase/tryptophan 5-monooxygenase activation protein, beta
PTPN18	0.411621	-1.28061	1.56276e-15	2.1843e-13	down	231	317	191	631	481	603	hsa:26469	protein tyrosine phosphatase, non-receptor type 18 (brain-derived)
PRR34-AS1	0.411484	-1.28109	4.5625e-06	8.75497e-05	down	20	25	30	73	57	50	hsa:150381	PRR34 antisense RNA 1
CDC42P6	0.411362	-1.28152	4.26671e-16	6.35599e-14	down	204	294	206	540	481	618		cell division cycle 42 pseudogene 6
DTYMK	0.411192	-1.28212	3.91516e-12	2.96492e-10	down	546	697	493	1586	1100	1396	hsa:1841	deoxythymidylate kinase (thymidylate kinase)
KCNV1	0.410513	-1.2845	7.94919e-10	4.01771e-08	down	57	81	66	163	141	176	hsa:27012	potassium channel, subfamily V, member 1
IMMP1L	0.410119	-1.28588	4.18427e-07	1.06097e-05	down	33	53	37	87	85	114	hsa:196294	IMP1 inner mitochondrial membrane peptidase-like (S. cerevisiae)
FKBP9P1	0.409891	-1.28669	0.00055088	0.00541153	down	66	48	45	171	89	128	hsa:360132	FK506 binding protein 9 pseudogene 1
RAB4B	0.409748	-1.28719	1.65163e-06	3.58217e-05	down	58	90	65	207	131	164	hsa:53916	RAB4B, member RAS oncogene family
GS1-124K5.4	0.409339	-1.28863	0.00237043	0.017939	down	7	27	17	43	31	43	hsa:100289098	uncharacterized LOC100289098
CFL1P2	0.409174	-1.28921	0.00209582	0.0162463	down	14	11	9	23	31	26		cofilin 1 (non-muscle) pseudogene 2
POP5	0.408116	-1.29295	1.73597e-11	1.17336e-09	down	151	173	132	431	332	318	hsa:51367	processing of precursor 5, ribonuclease P/MRP subunit (S. cerevisiae)
SCNN1A	0.407305	-1.29582	4.07615e-11	2.53561e-09	down	80	131	85	264	182	250	hsa:6337	sodium channel, non-voltage-gated 1 alpha subunit
CTH	0.407271	-1.29594	7.65438e-08	2.31399e-06	down	36	56	40	94	90	126	hsa:1491	cystathionine gamma-lyase
UBE2S	0.407006	-1.29688	0.000486247	0.00488708	down	133	109	88	384	222	193	hsa:27338	ubiquitin-conjugating enzyme E2S
BCAS1	0.406499	-1.29868	4.12481e-10	2.1822e-08	down	88	111	81	221	202	239	hsa:8537	breast carcinoma amplified sequence 1
WDR45BP1	0.405933	-1.30069	4.2682e-08	1.38262e-06	down	36	39	39	84	76	116		WD repeat domain 45B pseudogene 1
DNM2	0.405697	-1.30153	1.41238e-05	0.000234118	down	36	74	42	140	108	104	hsa:1785	dynamin 2
KCTD10	0.40514	-1.30351	7.86291e-16	1.12683e-13	down	177	240	185	504	410	521	hsa:83892	potassium channel tetramerization domain containing 10
HBS1L	0.404642	-1.30528	1.65674e-08	5.90764e-07	down	44	47	42	116	95	110	hsa:10767	HBS1-like translational GTPase
HSD17B10	0.404467	-1.30591	2.33585e-16	3.64763e-14	down	321	451	322	1062	681	873	hsa:3028	hydroxysteroid (17-beta) dehydrogenase 10
PRADC1	0.403258	-1.31023	3.77055e-10	2.02314e-08	down	56	97	49	193	121	160	hsa:84279	protease-associated domain containing 1
MTATP6P1	0.402778	-1.31194	2.57049e-11	1.67252e-09	down	4081	5336	3472	10152	9497	10879		mitochondrially encoded ATP synthase 6 pseudogene 1
KRT8P9	0.402761	-1.312	0.00443606	0.0296562	down	9	17	7	27	16	34		keratin 8 pseudogene 9
DUSP19	0.40252	-1.31287	0.00606553	0.0381823	down	17	14	3	25	26	28	hsa:142679	dual specificity phosphatase 19
SLC40A1	0.402464	-1.31307	6.60731e-10	3.36958e-08	down	58	88	47	156	132	165	hsa:30061	solute carrier family 40 (iron-regulated transporter), member 1
FANCD2	0.402222	-1.31394	0.00671897	0.0413637	down	6	22	6	18	28	28	hsa:2177	Fanconi anemia, complementation group D2
PMF1-BGLAP	0.401977	-1.31482	7.5288e-13	6.29058e-11	down	99	112	88	287	196	242	hsa:100527963	PMF1-BGLAP readthrough
CKMT2-AS1	0.401397	-1.3169	6.41121e-07	1.5499e-05	down	31	48	25	88	68	89	hsa:100131067	CKMT2 antisense RNA 1
GLP2R	0.400313	-1.3208	0.00100929	0.00898841	down	22	14	7	34	25	46	hsa:9340	glucagon-like peptide 2 receptor
DESI2	0.400165	-1.32133	4.33658e-05	0.00062187	down	16	13	18	27	35	55	hsa:51029	desumoylating isopeptidase 2
HMGN1	0.399723	-1.32293	9.87253e-18	1.77416e-15	down	293	368	312	884	696	785	hsa:3150	high mobility group nucleosome binding domain 1
ND6	0.398331	-1.32796	0.000183101	0.00215374	down	164	223	176	357	461	532	hsa:4541	NADH dehydrogenase, subunit 6 (complex I)
BIRC5	0.398144	-1.32864	3.8935e-20	8.9051e-18	down	757	1193	671	2496	1665	2105	hsa:332	baculoviral IAP repeat containing 5
KRT8P14	0.39678	-1.33359	0.00441166	0.029528	down	9	12	11	35	22	22		keratin 8 pseudogene 14
SLC35A4	0.396528	-1.33451	5.51341e-20	1.21204e-17	down	541	649	443	1418	1159	1385	hsa:113829	solute carrier family 35, member A4
MRPL51	0.396398	-1.33498	8.1853e-18	1.48272e-15	down	566	760	485	1580	1273	1517	hsa:51258	mitochondrial ribosomal protein L51
IDI1	0.395787	-1.3372	7.88301e-17	1.25701e-14	down	183	239	226	626	457	519	hsa:3422	isopentenyl-diphosphate delta isomerase 1
DEPDC1B	0.395236	-1.33921	8.46364e-10	4.25871e-08	down	58	62	62	139	129	184	hsa:55789	DEP domain containing 1B
SPIN2B	0.393845	-1.3443	0.0004486	0.00457552	down	12	14	13	40	16	43	hsa:474343	spindlin family, member 2B
AKR1B10	0.392698	-1.34851	7.81404e-19	1.52529e-16	down	11313	13595	10487	31640	24762	30952	hsa:57016	aldo-keto reductase family 1, member B10 (aldose reductase)
AGAP12P	0.392264	-1.3501	0.00540505	0.0348448	down	14	14	4	27	26	23
SPC24	0.391471	-1.35302	2.31276e-13	2.12016e-11	down	91	171	105	326	244	320	hsa:147841	SPC24, NDC80 kinetochore complex component
LENG8-AS1	0.391128	-1.35429	4.97379e-05	0.000699873	down	14	36	15	53	43	57		LENG8 antisense RNA 1
LASP1	0.390597	-1.35625	2.42929e-20	5.67077e-18	down	487	623	470	1238	1238	1406	hsa:3927	LIM and SH3 protein 1
SPC25	0.389956	-1.35862	7.68404e-07	1.81428e-05	down	57	45	39	117	102	136	hsa:57405	SPC25, NDC80 kinetochore complex component
P2RX5-TAX1BP3	0.389107	-1.36176	6.30734e-20	1.37324e-17	down	375	578	348	1308	901	979	hsa:100533970	P2RX5-TAX1BP3 readthrough (NMD candidate)
KRT18P13	0.386757	-1.3705	0.00150297	0.0124112	down	11	22	10	34	32	37		keratin 18 pseudogene 13
TBC1D5	0.386513	-1.37141	4.28809e-14	4.51605e-12	down	508	540	415	997	1206	1435	hsa:9779	TBC1 domain family, member 5
JKAMP	0.386194	-1.3726	1.40095e-19	2.96464e-17	down	282	361	289	867	704	763	hsa:51528	JNK1/MAPK8-associated membrane protein
RAD51D	0.386108	-1.37292	1.25641e-11	8.59484e-10	down	78	89	80	186	200	234	hsa:5892	RAD51 paralog D
UCP2	0.38609	-1.37299	2.16655e-18	4.05432e-16	down	291	352	216	784	602	748	hsa:7351	uncoupling protein 2 (mitochondrial, proton carrier)
TCF19	0.386048	-1.37315	2.21871e-12	1.71462e-10	down	78	124	88	229	235	250	hsa:6941	transcription factor 19
MTATP8P1	0.385606	-1.3748	4.48998e-07	1.12963e-05	down	67	76	61	189	161	162		mitochondrially encoded ATP synthase 8 pseudogene 1
PMF1	0.385472	-1.3753	4.54078e-07	1.13861e-05	down	57	57	43	154	97	148	hsa:11243	polyamine-modulated factor 1
MFSD5	0.385348	-1.37577	7.82862e-14	7.77471e-12	down	184	224	130	493	381	461	hsa:84975	major facilitator superfamily domain containing 5
SNRPD2	0.385017	-1.377	1.06009e-23	3.28817e-21	down	2174	2975	2146	7100	5117	6059	hsa:6633	small nuclear ribonucleoprotein D2 polypeptide 16.5kDa
SETD7	0.384485	-1.379	5.50157e-11	3.32192e-09	down	298	376	327	760	788	970	hsa:80854	SET domain containing (lysine methyltransferase) 7
RRM2	0.384107	-1.38042	1.77115e-19	3.67928e-17	down	315	463	327	928	856	964	hsa:6241	ribonucleotide reductase M2
ZDHHC8P1	0.383074	-1.38431	0.00147554	0.0122338	down	7	12	11	27	28	20	hsa:150244	zinc finger, DHHC-type containing 8 pseudogene 1
RRM2P3	0.38247	-1.38658	0.00114062	0.00995265	down	9	27	10	36	40	32		ribonucleotide reductase M2 polypeptide pseudogene 3
ITIH4	0.381928	-1.38863	0.00678446	0.0416429	down	12	3	4	30	9	13	hsa:3700	inter-alpha-trypsin inhibitor heavy chain family, member 4
PDE5A	0.381629	-1.38976	0.000872673	0.00797414	down	7	23	12	27	39	34	hsa:8654	phosphodiesterase 5A, cGMP-specific
KLHL3	0.381614	-1.38981	0.00857665	0.0497824	down	6	9	6	15	18	19	hsa:26249	kelch-like family member 3
ZNF609	0.380648	-1.39347	1.6208e-09	7.58258e-08	down	72	53	56	122	166	177	hsa:23060	zinc finger protein 609
ZNF789	0.380354	-1.39459	2.18834e-08	7.65852e-07	down	40	43	31	99	89	101	hsa:285989	zinc finger protein 789
CATSPER2P1	0.379322	-1.39851	0.00356922	0.0250132	down	6	9	9	14	21	26	hsa:440278	cation channel, sperm associated 2 pseudogene 1
KRT18P16	0.379284	-1.39865	3.98215e-07	1.01426e-05	down	57	67	32	123	116	150		keratin 18 pseudogene 16
COPZ2	0.379003	-1.39972	2.77965e-06	5.67534e-05	down	19	35	15	64	46	60	hsa:51226	coatomer protein complex, subunit zeta 2
PRR15	0.37851	-1.4016	1.38943e-06	3.06936e-05	down	31	33	23	79	65	78	hsa:222171	proline rich 15
KRT18P21	0.378315	-1.40234	0.000127036	0.00156076	down	19	14	14	34	39	49		keratin 18 pseudogene 21
PCBP4	0.377831	-1.40419	5.28263e-16	7.71706e-14	down	143	189	88	390	321	336	hsa:57060	poly(rC) binding protein 4
HMGB1P1	0.377766	-1.40443	2.22688e-05	0.000351137	down	5	26	26	64	42	40		high mobility group box 1 pseudogene 1
RPL26P30	0.377715	-1.40463	4.89533e-10	2.55993e-08	down	45	98	34	170	125	135		ribosomal protein L26 pseudogene 30
HMGB1P5	0.376793	-1.40816	1.46667e-20	3.49577e-18	down	339	494	377	1090	957	1036		high mobility group box 1 pseudogene 5
C10orf55	0.376665	-1.40865	0.00202319	0.0157865	down	11	9	6	16	24	26	hsa:414236	chromosome 10 open reading frame 55
PADI1	0.375817	-1.4119	6.65437e-05	0.000893153	down	14	15	13	43	33	33	hsa:29943	peptidyl arginine deiminase, type I
POLD3	0.375709	-1.41231	2.77947e-16	4.1957e-14	down	139	186	116	349	341	427	hsa:10714	polymerase (DNA-directed), delta 3, accessory subunit
DEFB1	0.375484	-1.41318	1.05172e-06	2.39819e-05	down	29	37	19	81	68	65	hsa:1672	defensin, beta 1
TIMELESS	0.375218	-1.4142	5.03741e-20	1.12311e-17	down	535	665	406	1363	1239	1480	hsa:8914	timeless circadian clock
PBLD	0.373494	-1.42084	0.000605048	0.00586226	down	16	7	10	23	26	40	hsa:64081	phenazine biosynthesis-like protein domain containing
PAFAH1B1P2	0.373146	-1.42219	0.000242891	0.00273611	down	13	12	10	30	30	31		platelet-activating factor acetylhydrolase 1b, regulatory subunit 1 pseudogene 2
CTB-178M22.2	0.372743	-1.42375	0.00342675	0.024187	down	4	21	7	39	17	22	hsa:101927862	uncharacterized LOC101927862
DHCR24	0.372126	-1.42614	4.2928e-23	1.2304e-20	down	695	769	568	1880	1593	1802	hsa:1718	24-dehydrocholesterol reductase
KCTD9P6	0.372109	-1.4262	0.000125189	0.0015431	down	11	14	10	29	29	32		potassium channel tetramerization domain containing 9 pseudogene 6
MTMR9LP	0.37097	-1.43063	0.00469138	0.0310242	down	9	11	5	19	28	15	hsa:339483	myotubularin related protein 9-like, pseudogene
TAF2	0.370663	-1.43182	2.5378e-16	3.90907e-14	down	113	157	119	348	294	369	hsa:6873	TAF2 RNA polymerase II, TATA box binding protein (TBP)-associated factor, 150kDa
FDPSP5	0.370432	-1.43272	0.00558451	0.0357953	down	5	10	7	21	20	15		farnesyl diphosphate synthase pseudogene 5
THUMPD3-AS1	0.370087	-1.43406	8.93497e-07	2.06866e-05	down	20	36	23	76	64	62	hsa:440944	THUMPD3 antisense RNA 1
KRT18P28	0.370066	-1.43414	0.00037271	0.00390345	down	10	13	14	29	29	40		keratin 18 pseudogene 28
ZASP	0.369602	-1.43596	0.00336197	0.0238114	down	5	9	8	32	11	16	hsa:101927655	ZO-2 associated speckle protein
HMGN1P36	0.36945	-1.43655	6.16839e-13	5.20828e-11	down	61	135	63	251	195	205		high mobility group nucleosome binding domain 1 pseudogene 36
MINCR	0.368851	-1.43889	3.19176e-09	1.39789e-07	down	48	56	35	155	90	120	hsa:100507316	uncharacterized LOC100507316
KRT8P35	0.365675	-1.45137	4.11987e-08	1.3384e-06	down	36	44	31	103	81	109		keratin 8 pseudogene 35
KATNAL1	0.365669	-1.45139	9.53805e-10	4.72582e-08	down	50	54	44	116	131	143	hsa:84056	katanin p60 subunit A-like 1
HNRNPABP1	0.365449	-1.45226	0.00534113	0.0345048	down	2	6	10	14	10	26		heterogeneous nuclear ribonucleoprotein A/B pseudogene 1
KRT18P55	0.364345	-1.45662	2.1312e-06	4.50577e-05	down	74	46	41	123	161	146	hsa:284085	keratin 18 pseudogene 55
LRP4	0.363688	-1.45923	5.89458e-21	1.48301e-18	down	285	309	224	744	673	751	hsa:4038	low density lipoprotein receptor-related protein 4
AP1M2	0.362897	-1.46237	4.52156e-11	2.77457e-09	down	51	100	46	191	129	189	hsa:10053	adaptor-related protein complex 1, mu 2 subunit
ALDH1A1	0.361175	-1.46923	4.17458e-27	2.01117e-24	down	19204	26548	19370	59288	52265	61506	hsa:216	aldehyde dehydrogenase 1 family, member A1
FEN1P1	0.35923	-1.47702	0.00684164	0.0419483	down	10	8	5	28	14	21		flap structure-specific endonuclease 1 pseudogene 1
HTR7P1	0.358533	-1.47982	0.00354863	0.0248935	down	13	16	16	40	35	48	hsa:93164	5-hydroxytryptamine (serotonin) receptor 7 pseudogene 1
MYOF	0.358354	-1.48054	1.35949e-25	5.21745e-23	down	2537	3026	2272	6776	6639	7610	hsa:26509	myoferlin
ATP5G1P5	0.358207	-1.48113	0.00523653	0.0340232	down	9	18	1	22	12	36		ATP synthase, H+ transporting, mitochondrial Fo complex, subunit C1 (subunit 9) pseudogene 5
EGFL8	0.357691	-1.48322	0.00170201	0.0137736	down	6	16	7	24	13	39	hsa:80864	EGF-like-domain, multiple 8
DPF1	0.354827	-1.49481	3.87145e-06	7.56353e-05	down	15	15	12	54	26	37	hsa:8193	D4, zinc and double PHD fingers family 1
ANKRD1	0.35478	-1.495	4.69651e-06	8.95144e-05	down	25	35	30	71	86	86	hsa:27063	ankyrin repeat domain 1 (cardiac muscle)
ARSB	0.354007	-1.49815	6.52631e-08	2.01055e-06	down	56	63	78	174	176	199	hsa:411	arylsulfatase B
MTATP6P28	0.352779	-1.50317	2.52156e-10	1.38919e-08	down	82	92	88	245	205	278
YTHDF3-AS1	0.351399	-1.50882	0.00308484	0.0222381	down	5	14	7	27	18	24	hsa:101410533	YTHDF3 antisense RNA 1 (head to head)
PTGER2	0.350885	-1.51093	0.000985917	0.00882725	down	7	14	7	25	31	17	hsa:5732	prostaglandin E receptor 2 (subtype EP2), 53kDa
HLA-DMB	0.350457	-1.51269	9.54683e-14	9.39865e-12	down	106	107	58	267	208	267	hsa:3109	major histocompatibility complex, class II, DM beta
MTCYBP18	0.349949	-1.51478	3.62232e-05	0.000532944	down	32	32	11	49	61	91
BOLA3	0.349274	-1.51757	2.74135e-16	4.16593e-14	down	100	99	81	294	234	253	hsa:388962	bolA family member 3
TOMM5	0.348924	-1.51902	5.29982e-14	5.47963e-12	down	247	401	313	1003	748	905	hsa:401505	translocase of outer mitochondrial membrane 5 homolog (yeast)
DOK4	0.348256	-1.52178	7.29059e-24	2.29279e-21	down	379	554	326	1314	950	1184	hsa:55715	docking protein 4
COX3	0.347529	-1.5248	8.5147e-14	8.41914e-12	down	28462	33386	26040	90575	70078	84694	hsa:4514	cytochrome c oxidase III
APOBEC3H	0.347287	-1.5258	0.00245824	0.0184801	down	3	17	8	38	21	15	hsa:164668	apolipoprotein B mRNA editing enzyme, catalytic polypeptide-like 3H
KRT18P68	0.345919	-1.5315	0.000322704	0.00346089	down	13	14	9	31	29	40		keratin 18 pseudogene 68
HMGB1P10	0.344779	-1.53626	0.00220396	0.0168938	down	16	30	19	28	66	81		high mobility group box 1 pseudogene 10
FADS2	0.344696	-1.5366	2.52596e-27	1.27101e-24	down	1051	1234	890	3129	2460	3321	hsa:9415	fatty acid desaturase 2
ALDH3A1	0.344694	-1.53661	1.49506e-29	8.90859e-27	down	9449	12454	8343	33812	22050	28848	hsa:218	aldehyde dehydrogenase 3 family, member A1
HNF1A	0.344533	-1.53729	0.0013412	0.0113084	down	12	18	12	50	33	34	hsa:6927	HNF1 homeobox A
HMGN1P38	0.344493	-1.53746	1.18685e-18	2.27745e-16	down	104	130	114	395	249	347		high mobility group nucleosome binding domain 1 pseudogene 38
APMAP	0.344273	-1.53837	1.35333e-27	7.29608e-25	down	1125	1683	1080	3894	3218	3650	hsa:57136	adipocyte plasma membrane associated protein
TM4SF4	0.344079	-1.53919	4.28055e-14	4.51605e-12	down	88	114	81	270	242	277	hsa:7104	transmembrane 4 L six family member 4
MTCO2P12	0.343659	-1.54095	3.01767e-17	5.09918e-15	down	797	1173	722	2688	2132	2648
SLC7A7	0.343118	-1.54322	8.22223e-15	1.05782e-12	down	92	107	71	286	211	262	hsa:9056	solute carrier family 7 (amino acid transporter light chain, y+L system), member 7
POC1B-GALNT4	0.342863	-1.5443	1.14058e-09	5.53024e-08	down	98	133	120	273	332	381	hsa:100528030	POC1B-GALNT4 readthrough
SCDP1	0.342539	-1.54566	7.51e-09	2.93694e-07	down	81	93	56	182	226	227		stearoyl-CoA desaturase (delta-9-desaturase) pseudogene 1
UBAP2	0.342161	-1.54725	4.65383e-22	1.23973e-19	down	194	212	159	582	484	531	hsa:55833	ubiquitin associated protein 2
GINS2	0.341478	-1.55014	8.95229e-21	2.20333e-18	down	145	268	167	672	410	541	hsa:51659	GINS complex subunit 2 (Psf2 homolog)
CLDND2	0.341447	-1.55027	3.22339e-07	8.45738e-06	down	19	31	26	87	59	70	hsa:125875	claudin domain containing 2
SETP3	0.341399	-1.55047	0.00339648	0.0240226	down	4	4	10	19	18	17		SET pseudogene 3
IDH3A	0.34009	-1.55601	9.33005e-25	3.20092e-22	down	279	298	278	858	735	865	hsa:3419	isocitrate dehydrogenase 3 (NAD+) alpha
KRT8P37	0.338456	-1.56296	6.99443e-05	0.000933263	down	21	19	20	60	39	78		keratin 8 pseudogene 37
DMBX1	0.337812	-1.56571	6.28019e-09	2.51241e-07	down	29	38	33	108	77	104	hsa:127343	diencephalon/mesencephalon homeobox 1
KCTD9P2	0.337697	-1.5662	2.73773e-08	9.26615e-07	down	17	31	30	89	65	71		potassium channel tetramerization domain containing 9 pseudogene 2
QPRT	0.337175	-1.56843	7.77969e-08	2.34561e-06	down	19	36	23	78	60	82	hsa:23475	quinolinate phosphoribosyltransferase
DHFRP1	0.336281	-1.57226	4.97965e-06	9.40402e-05	down	61	59	54	130	173	198		dihydrofolate reductase pseudogene 1
FYN	0.335848	-1.57412	1.52096e-06	3.32745e-05	down	19	10	13	36	45	43	hsa:2534	FYN proto-oncogene, Src family tyrosine kinase
COX6B1P1	0.335543	-1.57543	0.00715004	0.0434277	down	4	8	4	10	15	19		cytochrome c oxidase subunit VIb polypeptide 1 (ubiquitous) pseudogene 1
FGA	0.334806	-1.5786	1.1785e-18	2.27745e-16	down	92	96	99	299	263	279	hsa:2243	fibrinogen alpha chain
VAT1	0.334763	-1.57879	1.7466e-30	1.19843e-27	down	2237	2647	1969	7426	5834	6527	hsa:10493	vesicle amine transport 1
C16orf74	0.334643	-1.57931	1.80309e-19	3.71157e-17	down	97	131	109	392	288	297	hsa:404550	chromosome 16 open reading frame 74
SDPR	0.334188	-1.58127	1.81911e-22	4.96265e-20	down	281	353	302	998	787	939	hsa:8436	serum deprivation response
AMT	0.332643	-1.58795	0.0044493	0.0297272	down	5	11	4	19	17	19	hsa:275	aminomethyltransferase
SYT11	0.332549	-1.58836	6.6302e-05	0.000890965	down	10	11	8	36	22	27	hsa:23208	synaptotagmin XI
NLRP2	0.332451	-1.58879	1.05266e-08	3.98587e-07	down	26	39	20	77	88	73	hsa:55655	NLR family, pyrin domain containing 2
FOXA3	0.332195	-1.5899	2.08226e-05	0.000330173	down	9	20	12	37	34	45	hsa:3171	forkhead box A3
SFXN1	0.332175	-1.58998	1.52529e-27	8.03192e-25	down	469	601	438	1480	1295	1593	hsa:94081	sideroflexin 1
RAD51	0.331861	-1.59135	5.89622e-13	5.0003e-11	down	53	67	38	141	137	174	hsa:5888	RAD51 recombinase
C4orf46	0.33115	-1.59445	3.00687e-13	2.69109e-11	down	35	60	54	152	120	165	hsa:201725	chromosome 4 open reading frame 46
CFL1P5	0.330966	-1.59525	0.000573752	0.00560218	down	7	8	7	29	13	24		cofilin 1 (non-muscle) pseudogene 5
MAP2K6	0.328772	-1.60484	0.000115957	0.00143948	down	12	13	11	37	35	34	hsa:5608	mitogen-activated protein kinase kinase 6
MEPCE	0.328702	-1.60515	6.61922e-23	1.87349e-20	down	164	213	151	548	439	560	hsa:56257	methylphosphate capping enzyme
HGD	0.32836	-1.60665	1.51623e-09	7.16742e-08	down	29	39	39	116	93	110	hsa:3081	homogentisate 1,2-dioxygenase
EMB	0.328142	-1.60761	2.88457e-05	0.000437477	down	13	14	8	38	25	40	hsa:133418	embigin
ARID3C	0.327948	-1.60846	0.00270658	0.0199868	down	5	7	4	14	9	24	hsa:138715	AT rich interactive domain 3C (BRIGHT-like)
TGFBR3	0.327036	-1.61248	1.75335e-23	5.22384e-21	down	154	156	150	374	475	515	hsa:7049	transforming growth factor, beta receptor III
INCENP	0.325458	-1.61946	1.67687e-26	7.44499e-24	down	384	399	300	1051	1023	1136	hsa:3619	inner centromere protein antigens 135/155kDa
GALNT7	0.324766	-1.62253	7.06491e-10	3.57877e-08	down	64	86	45	144	188	231	hsa:51809	polypeptide N-acetylgalactosaminyltransferase 7
REEP5	0.324527	-1.62359	3.41218e-19	6.8984e-17	down	229	279	250	833	697	742	hsa:7905	receptor accessory protein 5
UNC5CL	0.324335	-1.62445	9.22914e-06	0.000160134	down	11	15	14	41	42	36	hsa:222643	unc-5 homolog C (C. elegans)-like
MEIS2	0.323603	-1.62771	1.5321e-12	1.22153e-10	down	44	61	44	154	138	149	hsa:4212	Meis homeobox 2
DMC1	0.323181	-1.62959	0.00605936	0.0381559	down	5	11	2	20	14	16	hsa:11144	DNA meiotic recombinase 1
SCD	0.323071	-1.63007	1.06638e-24	3.60388e-22	down	3549	3888	3025	9745	10169	11279	hsa:6319	stearoyl-CoA desaturase (delta-9-desaturase)
RORA-AS1	0.322049	-1.63465	0.00850567	0.0494973	down	6	6	3	12	15	17	hsa:101928784	uncharacterized LOC101928784
DHFR	0.321218	-1.63837	5.60238e-09	2.28567e-07	down	65	127	80	259	250	289	hsa:1719	dihydrofolate reductase
KIAA0391	0.320881	-1.63989	5.70651e-18	1.04204e-15	down	59	91	74	247	209	216	hsa:9692	KIAA0391
E2F1	0.320468	-1.64175	3.57108e-21	9.08538e-19	down	127	193	133	481	417	451	hsa:1869	E2F transcription factor 1
CENPE	0.320303	-1.64249	7.20816e-06	0.000130051	down	42	44	27	114	98	127	hsa:1062	centromere protein E, 312kDa
PRKAR2A	0.319423	-1.64646	6.29093e-24	2.00627e-21	down	175	189	143	467	480	583	hsa:5576	protein kinase, cAMP-dependent, regulatory, type II, alpha
PPP2R4	0.319406	-1.64654	7.76801e-32	6.76504e-29	down	1082	1328	1029	3884	2978	3571	hsa:5524	protein phosphatase 2A activator, regulatory subunit 4
MTCO2P2	0.317962	-1.65308	4.23132e-13	3.68499e-11	down	106	149	90	374	270	395		MT-CO2 pseudogene 2
FAM103A2P	0.317197	-1.65655	6.12801e-10	3.13929e-08	down	26	28	18	72	65	81		family with sequence similarity 103, member A2 pseudogene
CDC27P5	0.317017	-1.65737	0.00350341	0.0246356	down	5	7	4	6	11	31		cell division cycle protein 27 homolog
NCALD	0.316306	-1.66061	1.76931e-15	2.44326e-13	down	55	70	49	164	155	209	hsa:83988	neurocalcin delta
PNPO	0.315445	-1.66454	3.99251e-24	1.31018e-21	down	160	195	130	534	427	517	hsa:55163	pyridoxamine 5'-phosphate oxidase
C19orf60	0.314872	-1.66716	3.01234e-08	1.0105e-06	down	22	51	34	154	83	88	hsa:55049	chromosome 19 open reading frame 60
HMGN1P4	0.314411	-1.66928	0.00190143	0.0150224	down	3	13	6	21	24	18		high mobility group nucleosome binding domain 1 pseudogene 4
ARHGAP18	0.313643	-1.67281	8.09795e-27	3.82004e-24	down	233	258	228	711	729	781	hsa:93663	Rho GTPase activating protein 18
HCG27	0.313335	-1.67422	0.0077685	0.0462657	down	1	8	6	16	13	16	hsa:253018	HLA complex group 27 (non-protein coding)
SNHG21	0.313304	-1.67436	2.38585e-08	8.27303e-07	down	25	29	15	93	57	61	hsa:100505616	small nucleolar RNA host gene 21 (non-protein coding)
MPV17L2	0.312989	-1.67581	1.53926e-17	2.68103e-15	down	57	83	70	274	161	221	hsa:84769	MPV17 mitochondrial membrane protein-like 2
RFC3	0.310822	-1.68584	2.87138e-10	1.57425e-08	down	28	43	17	69	89	103	hsa:5983	replication factor C (activator 1) 3, 38kDa
GSS	0.308632	-1.69604	3.14712e-31	2.54501e-28	down	450	637	437	1844	1330	1573	hsa:2937	glutathione synthetase
AGR2	0.308531	-1.69651	3.68852e-33	3.63127e-30	down	1284	2137	1395	5577	4254	5057	hsa:10551	anterior gradient 2, protein disulphide isomerase family member
SNRPD2P1	0.308426	-1.697	1.56607e-07	4.41602e-06	down	16	12	13	39	36	57		small nuclear ribonucleoprotein D2 pseudogene 1
MTCO3P22	0.30794	-1.69928	9.21234e-07	2.12635e-05	down	20	24	11	73	34	65
TPRG1L	0.307875	-1.69958	3.03051e-25	1.10677e-22	down	110	157	124	486	350	393	hsa:127262	tumor protein p63 regulated 1-like
MTCO3P13	0.307208	-1.70271	8.73643e-06	0.000152992	down	22	10	11	44	47	48
PSKH1	0.30589	-1.70891	1.37478e-20	3.31161e-18	down	141	201	131	575	418	489	hsa:5681	protein serine kinase H1
WWTR1	0.303123	-1.72202	6.69427e-31	5.05261e-28	down	386	461	387	1271	1195	1478	hsa:25937	WW domain containing transcription regulator 1
SH2D6	0.301776	-1.72845	0.00494802	0.0324654	down	5	6	5	18	18	15	hsa:284948	SH2 domain containing 6
MDC1	0.300233	-1.73585	3.67301e-23	1.06626e-20	down	110	140	99	316	334	464	hsa:9656	mediator of DNA-damage checkpoint 1
PITPNB	0.29874	-1.74304	9.07561e-26	3.66963e-23	down	133	166	126	476	412	484	hsa:23760	phosphatidylinositol transfer protein, beta
NTN5	0.297873	-1.74723	0.000186464	0.00218989	down	13	8	2	37	18	20	hsa:126147	netrin 5
PXMP2	0.295178	-1.76034	6.04285e-15	7.81876e-13	down	42	52	39	144	131	159	hsa:5827	peroxisomal membrane protein 2, 22kDa
BOLA3P3	0.294561	-1.76336	8.71862e-05	0.00112745	down	4	16	7	29	28	26		bolA family member 3 pseudogene 3
NCAPD3	0.294212	-1.76507	4.58345e-25	1.62161e-22	down	136	131	118	427	408	440	hsa:23310	non-SMC condensin II complex, subunit D3
HNRNPA3P13	0.294207	-1.7651	0.00855833	0.0497129	down	6	3	2	10	9	18		heterogeneous nuclear ribonucleoprotein A3 pseudogene 13
CACNG6	0.293867	-1.76676	3.31919e-23	9.76056e-21	down	109	179	110	492	365	432	hsa:59285	calcium channel, voltage-dependent, gamma subunit 6
IL17RC	0.292843	-1.7718	2.06694e-08	7.25608e-07	down	13	31	15	83	47	59	hsa:84818	interleukin 17 receptor C
RPS2P32	0.290637	-1.78271	0.0050323	0.0328944	down	3	11	1	19	10	16	hsa:256355	ribosomal protein S2 pseudogene 32
CENPK	0.289334	-1.78919	6.95835e-10	3.53269e-08	down	38	66	44	136	158	189	hsa:64105	centromere protein K
KIAA1161	0.288177	-1.79497	1.05598e-25	4.12251e-23	down	145	138	99	453	416	410	hsa:57462	KIAA1161
PGDP1	0.288121	-1.79526	3.83809e-25	1.37946e-22	down	115	163	123	488	371	485		phosphogluconate dehydrogenase pseudogene 1
SETD9	0.287888	-1.79642	0.000140197	0.00170122	down	6	16	11	38	34	36	hsa:133383	SET domain containing 9
KCTD9P5	0.287865	-1.79654	0.00656723	0.0406289	down	5	2	2	11	11	9		potassium channel tetramerization domain containing 9 pseudogene 5
THSD7A	0.28507	-1.81061	2.84308e-06	5.77881e-05	down	57	87	92	159	291	347	hsa:221981	thrombospondin, type I, domain containing 7A
PSAT1	0.284959	-1.81117	3.49916e-14	3.8092e-12	down	287	310	305	980	965	1147	hsa:29968	phosphoserine aminotransferase 1
ITGA11	0.284618	-1.8129	2.8535e-06	5.79479e-05	down	10	10	12	35	35	41	hsa:22801	integrin, alpha 11
KCTD9P4	0.28451	-1.81345	1.84775e-07	5.12728e-06	down	10	12	11	39	34	40		potassium channel tetramerization domain containing 9 pseudogene 4
RAD51AP1	0.284491	-1.81355	2.22014e-09	9.99416e-08	down	40	48	29	124	120	148	hsa:10635	RAD51 associated protein 1
PDE7B	0.284037	-1.81585	0.00510913	0.0333005	down	3	8	4	16	20	12	hsa:27115	phosphodiesterase 7B
GACAT2	0.283002	-1.82111	1.63526e-10	9.28002e-09	down	52	97	58	320	173	206	hsa:100287082	gastric cancer associated transcript 2 (non-protein coding)
KRTAP9-12P	0.282803	-1.82213	3.55618e-07	9.15173e-06	down	11	23	11	64	35	51		keratin associated protein 9-12, pseudogene
KCTD9P1	0.281935	-1.82657	0.000140666	0.001706	down	5	3	7	14	13	28		potassium channel tetramerization domain containing 9 pseudogene 1
MGAM	0.280132	-1.83582	5.6919e-06	0.00010669	down	9	19	14	52	36	56	hsa:8972	maltase-glucoamylase (alpha-glucosidase)
AASDHPPT	0.278241	-1.84559	1.93595e-14	2.23175e-12	down	61	100	65	276	235	261	hsa:60496	aminoadipate-semialdehyde dehydrogenase-phosphopantetheinyl transferase
MTND6P4	0.278049	-1.84659	0.00645266	0.0401284	down	5	7	4	11	18	25		MT-ND6 pseudogene 4
PAX7	0.2775	-1.84944	1.26649e-07	3.65779e-06	down	21	16	18	74	52	72	hsa:5081	paired box 7
ATP5B	0.275353	-1.86064	1.54743e-40	2.69527e-37	down	2517	3535	2432	10410	9005	10055	hsa:506	ATP synthase, H+ transporting, mitochondrial F1 complex, beta polypeptide
HADH	0.273685	-1.86941	7.32829e-29	4.04718e-26	down	129	152	119	513	427	474	hsa:3033	hydroxyacyl-CoA dehydrogenase
PGD	0.271781	-1.87948	3.9227e-42	8.0747e-39	down	5534	7566	5044	25658	17397	21212	hsa:5226	phosphogluconate dehydrogenase
DBIP1	0.2699	-1.8895	0.000627476	0.00603822	down	5	13	5	16	26	35		diazepam binding inhibitor (GABA receptor modulator, acyl-CoA binding protein) pseudogene 1
CECR5-AS1	0.269426	-1.89204	0.000735911	0.00690561	down	6	4	5	18	20	17	hsa:100130717	CECR5 antisense RNA 1
SPDEF	0.268244	-1.89838	2.49014e-06	5.15396e-05	down	29	25	13	104	57	82	hsa:25803	SAM pointed domain containing ETS transcription factor
SEMA6B	0.26799	-1.89975	1.76153e-32	1.66193e-29	down	206	263	155	866	627	735	hsa:10501	sema domain, transmembrane domain (TM), and cytoplasmic domain, (semaphorin) 6B
C6orf223	0.267666	-1.90149	7.0947e-05	0.000944417	down	4	13	8	32	16	41	hsa:221416	chromosome 6 open reading frame 223
SERINC5	0.267259	-1.90369	5.43419e-19	1.07935e-16	down	324	305	311	1043	1096	1306	hsa:256987	serine incorporator 5
KRT18P2	0.26677	-1.90633	0.00230366	0.0175334	down	1	8	7	16	22	18		keratin 18 pseudogene 2
SNHG9	0.266161	-1.90963	1.88301e-05	0.000301534	down	11	9	5	35	25	31	hsa:735301	small nucleolar RNA host gene 9 (non-protein coding)
MFI2-AS1	0.265748	-1.91187	0.00225849	0.0172185	down	5	3	4	23	11	12	hsa:100507057	MFI2 antisense RNA 1
ERLIN1	0.264919	-1.91638	2.9893e-38	4.83476e-35	down	362	424	334	1507	1235	1351	hsa:10613	ER lipid raft associated 1
MIS18A	0.264724	-1.91744	1.10856e-17	1.97647e-15	down	42	39	33	181	112	131	hsa:54069	MIS18 kinetochore protein A
GCLM	0.26445	-1.91893	1.12551e-30	8.22092e-28	down	161	187	202	692	604	750	hsa:2730	glutamate-cysteine ligase, modifier subunit
FGL1	0.262512	-1.92954	3.52663e-17	5.87158e-15	down	53	46	28	168	140	159	hsa:2267	fibrinogen-like 1
KRT8P50	0.258719	-1.95054	0.000282801	0.00312212	down	2	12	6	27	19	25
FLRT1	0.25612	-1.96511	0.00200144	0.0156487	down	3	6	3	14	5	26	hsa:23769	fibronectin leucine rich transmembrane protein 1
CDC27P1	0.255108	-1.97082	0.00520974	0.0338588	down	2	3	3	8	6	17		cell division cycle 27 pseudogene 1
NDUFB4P11	0.250898	-1.99482	0.00518658	0.0337277	down	2	4	4	14	10	15
SFXN2	0.250797	-1.99541	3.21776e-07	8.45242e-06	down	17	6	7	40	38	42	hsa:118980	sideroflexin 2
CDH17	0.248382	-2.00937	1.66322e-07	4.67436e-06	down	5	14	17	53	32	59	hsa:1015	cadherin 17, LI cadherin (liver-intestine)
TNFSF15	0.246544	-2.02009	0.000930638	0.00843234	down	4	1	6	11	15	21	hsa:9966	tumor necrosis factor (ligand) superfamily, member 15
APOH	0.246215	-2.02201	2.80243e-13	2.51808e-11	down	31	51	18	138	111	127	hsa:350	apolipoprotein H (beta-2-glycoprotein I)
KRT8P18	0.240239	-2.05746	0.000822317	0.00757515	down	2	9	6	15	31	18		keratin 8 pseudogene 18
ENC1	0.239867	-2.0597	4.37539e-17	7.23153e-15	down	133	150	100	497	467	568	hsa:8507	ectodermal-neural cortex 1 (with BTB domain)
CBX5	0.236229	-2.08174	2.9663e-10	1.61845e-08	down	12	30	19	84	72	87	hsa:23468	chromobox homolog 5
ANXA13	0.235406	-2.08678	1.89153e-13	1.76983e-11	down	22	41	24	144	100	106	hsa:312	annexin A13
RAB38	0.235042	-2.08901	1.1481e-06	2.59704e-05	down	7	7	6	30	31	21	hsa:23682	RAB38, member RAS oncogene family
SERPINA6	0.232788	-2.10291	1.83519e-07	5.10392e-06	down	3	14	13	54	24	48	hsa:866	serpin peptidase inhibitor, clade A (alpha-1 antiproteinase, antitrypsin), member 6
SLC23A1	0.232428	-2.10515	2.52874e-08	8.67551e-07	down	16	25	9	69	56	75	hsa:9963	solute carrier family 23 (ascorbic acid transporter), member 1
GINS1	0.232057	-2.10745	2.31379e-33	2.38142e-30	down	112	129	81	469	384	479	hsa:9837	GINS complex subunit 1 (Psf1 homolog)
SRRM2-AS1	0.231244	-2.11251	0.00268619	0.0198575	down	4	2	2	12	13	9	hsa:100128788	SRRM2 antisense RNA 1
FGFBP1	0.230887	-2.11474	1.302e-14	1.59358e-12	down	26	14	10	100	58	57	hsa:9982	fibroblast growth factor binding protein 1
SFRP4	0.225083	-2.15147	9.70344e-07	2.23061e-05	down	15	16	5	59	52	38	hsa:6424	secreted frizzled-related protein 4
TOMM34	0.221784	-2.17277	4.42221e-37	5.89012e-34	down	113	143	87	548	400	536	hsa:10953	translocase of outer mitochondrial membrane 34
ALG14	0.221297	-2.17595	1.37675e-08	5.00002e-07	down	6	13	9	38	35	47	hsa:199857	ALG14, UDP-N-acetylglucosaminyltransferase subunit
ABL1	0.220105	-2.18374	5.25777e-14	5.46109e-12	down	19	14	16	76	73	71	hsa:25	ABL proto-oncogene 1, non-receptor tyrosine kinase
ARL2BP	0.215894	-2.21161	2.2234e-41	4.19538e-38	down	133	156	116	642	547	621	hsa:23568	ADP-ribosylation factor-like 2 binding protein
VPS9D1-AS1	0.209341	-2.25607	3.98016e-08	1.29828e-06	down	14	21	14	91	60	74	hsa:100128881	VPS9D1 antisense RNA 1
PSAT1P4	0.206823	-2.27353	0.00781559	0.0464972	down	2	0	2	9	6	6		phosphoserine aminotransferase 1 pseudogene 4
SGPL1	0.202296	-2.30546	4.11697e-38	6.2147e-35	down	163	169	144	687	755	834	hsa:8879	sphingosine-1-phosphate lyase 1
MROH2A	0.202146	-2.30653	2.0787e-07	5.71215e-06	down	5	16	11	48	50	50	hsa:339766	maestro heat-like repeat family member 2A
SAMD13	0.201423	-2.3117	0.00036747	0.00385929	down	2	6	2	13	12	20	hsa:148418	sterile alpha motif domain containing 13
SUCNR1	0.19964	-2.32453	0.00100558	0.00896787	down	1	3	4	9	20	9	hsa:56670	succinate receptor 1
SEC24B-AS1	0.19626	-2.34916	0.00775831	0.0462376	down	2	3	1	13	5	11	hsa:100533182	SEC24B antisense RNA 1
ATP6V1E1P1	0.193953	-2.36622	1.77823e-14	2.08624e-12	down	8	19	13	93	47	58		ATPase, H+ transporting, lysosomal 31kDa, V1 subunit E1 pseudogene 1
INSL4	0.189851	-2.39706	1.67382e-30	1.18438e-27	down	66	117	62	382	358	471	hsa:3641	insulin-like 4 (placenta)
ATP6V1E1	0.189271	-2.40148	2.96562e-55	1.11918e-51	down	217	286	222	1415	1110	1174	hsa:529	ATPase, H+ transporting, lysosomal 31kDa, V1 subunit E1
TBX18	0.189057	-2.40311	0.00804283	0.0475245	down	1	6	0	12	6	13	hsa:9096	T-box 18
CTSD	0.186506	-2.4227	4.55844e-50	1.29021e-46	down	1360	1637	1141	9339	5936	6209	hsa:1509	cathepsin D
ATP5BP1	0.179803	-2.47551	0.00232473	0.017664	down	4	1	1	20	4	11		ATP synthase, H+ transporting, mitochondrial F1 complex, beta polypeptide pseudogene 1
PSAT1P3	0.179589	-2.47723	7.84218e-06	0.000139709	down	4	7	1	22	12	27		phosphoserine aminotransferase 1 pseudogene 3
HYOU1	0.176496	-2.50229	3.0228e-60	1.3689e-56	down	252	313	230	1559	1271	1515	hsa:10525	hypoxia up-regulated 1
MUC5AC	0.175471	-2.51069	1.31275e-13	1.27574e-11	down	2251	1725	1541	8568	10792	11189	hsa:4586	mucin 5AC, oligomeric mucus/gel-forming
C7orf55	0.172418	-2.53602	0.00153249	0.0126229	down	0	6	3	22	15	10	hsa:154791	chromosome 7 open reading frame 55
TMEM161B-AS1	0.1715	-2.54372	0.00398435	0.0272807	down	2	3	1	11	12	9	hsa:100505894	TMEM161B antisense RNA 1
RNF139-AS1	0.169004	-2.56487	0.00126603	0.010834	down	1	3	2	6	11	16	hsa:101927612	RNF139 antisense RNA 1 (head to head)
ACPP	0.168099	-2.57262	0.00398239	0.0272756	down	1	3	1	8	7	12	hsa:55	acid phosphatase, prostate
CA12	0.167815	-2.57506	4.66609e-75	3.52181e-71	down	6060	5961	5733	35090	31949	36517	hsa:771	carbonic anhydrase XII
CIDEC	0.16731	-2.5794	1.68081e-06	3.6301e-05	down	2	4	6	23	24	24	hsa:63924	cell death-inducing DFFA-like effector c
MLEC	0.166973	-2.58232	1.09963e-29	6.72945e-27	down	1009	1171	880	5588	5560	6485	hsa:9761	malectin
ATP6V1E1P3	0.166909	-2.58287	6.47222e-06	0.000118953	down	3	3	3	16	15	22		ATPase, H+ transporting, lysosomal 31kDa, V1 subunit E1 pseudogene 3
PACSIN1	0.162532	-2.6212	0.00165975	0.0135089	down	3	1	2	13	10	15	hsa:29993	protein kinase C and casein kinase substrate in neurons 1
FGG	0.15699	-2.67125	2.03766e-13	1.89871e-11	down	14	22	18	119	103	109	hsa:2266	fibrinogen gamma chain
ANAPC13	0.156448	-2.67624	1.19065e-43	2.69599e-40	down	53	55	42	343	290	295	hsa:25847	anaphase promoting complex subunit 13
SNX12	0.148027	-2.75607	1.19572e-61	6.76865e-58	down	106	132	103	821	624	789	hsa:29934	sorting nexin 12
FGB	0.147725	-2.75902	4.90584e-09	2.01969e-07	down	7	24	7	78	69	83	hsa:2244	fibrinogen beta chain
NTS	0.143801	-2.79786	0.0003811	0.00397845	down	1	3	5	22	17	24	hsa:4922	neurotensin
ANGPT1	0.141863	-2.81743	0.00240219	0.0181491	down	1	2	1	6	9	11	hsa:284	angiopoietin 1
PPIAP21	0.141001	-2.82622	0.00823243	0.0483229	down	1	0	2	5	8	10		peptidylprolyl isomerase A (cyclophilin A) pseudogene 21
ACLY	0.140089	-2.83558	2.20542e-85	2.49686e-81	down	1450	1715	1238	10158	9067	11042	hsa:47	ATP citrate lyase
PDZK1	0.131953	-2.9219	0.00592936	0.0375306	down	2	1	0	10	5	7	hsa:5174	PDZ domain containing 1
TM4SF20	0.112714	-3.14926	2.89156e-14	3.19383e-12	down	9	7	9	76	74	70	hsa:79853	transmembrane 4 L six family member 20
NFYC-AS1	0.108824	-3.19992	0.00299264	0.0217048	down	2	0	0	7	6	6	hsa:100130557	NFYC antisense RNA 1
KRT18P63	0.0843762	-3.56702	0.00313664	0.0225541	down	0	1	1	5	10	7		keratin 18 pseudogene 63
UGT2B11	0.0825652	-3.59832	0.000444389	0.00454074	down	1	2	1	25	11	10	hsa:10720	UDP glucuronosyltransferase 2 family, polypeptide B11
CLDN2	0.0801024	-3.64201	9.31677e-20	2.00914e-17	down	59	90	41	719	669	831	hsa:9075	claudin 2
CFI	0.0618299	-4.01555	0.00219731	0.0168486	down	0	0	1	4	6	8	hsa:3426	complement factor I
KLHL2P1	0.0591921	-4.07845	0.00717814	0.0435516	down	1	0	0	5	8	4		kelch-like family member 2 pseudogene 1
KRT4	0.0577856	-4.11315	6.97281e-14	7.01713e-12	down	8	4	3	95	61	103	hsa:3851	keratin 4, type II
HABP2	0.0525079	-4.25132	0.00403471	0.0275257	down	1	0	0	10	5	5	hsa:3026	hyaluronan binding protein 2
KRT18P49	0.0482914	-4.37209	0.000584559	0.00568564	down	4	6	1	11	82	108		keratin 18 pseudogene 49
RN7SL832P	0.0363105	-4.78347	0.000364329	0.00383519	down	0	1	0	6	4	12		RNA, 7SL, cytoplasmic 832, pseudogene
FOLR1	0.0323852	-4.94852	0.00125077	0.0107315	down	0	1	0	13	4	8	hsa:2348	folate receptor 1 (adult)
MRAP2	0.0311281	-5.00564	1.63435e-12	1.28511e-10	down	1	2	0	38	26	20	hsa:112609	melanocortin 2 receptor accessory protein 2
METTL7A	0	-20	0.00197291	0.0155006	down	0	0	0	6	6	9	hsa:25840	methyltransferase like 7A
ABCA4	0	-20	0.00230958	0.0175666	down	0	0	0	4	5	7	hsa:24	ATP-binding cassette, sub-family A (ABC1), member 4
KRTAP3-1	0	-20	0.00574379	0.0366047	down	0	0	0	3	2	5	hsa:83896	keratin associated protein 3-1
CECR6	0	-20	0.00753638	0.0452763	down	0	0	0	1	4	5	hsa:27439	cat eye syndrome chromosome region, candidate 6
