# Supplementary material for: Enabling factor for cancer hallmark acquisition: Small nucleolar RNA host gene 17
Source: Front Oncol. 2022 Sep 14;12:974939. doi: 10.3389/fonc.2022.974939 (PMC9515549; doi:10.3389/fonc.2022.974939)
Supplement: Supplementary file 1 [file DataSheet_1.zip › A/SNHG17 AND IRG.xlsx]

## Sheet: Sheet 1
Only DEGs	Only IRG	DEGs AND IRG
MMP10	AZGP1	CXCL10
COMP	B2M	INHBA
RASL12	CALR	IL6
DCDC2C	CANX	PI3
PDCD1LG2	CD1A	SEMA6A
SNORD3B-2	CD1B	CSF2
ZSCAN12P1	CD1C	S100A9
VNN3	CD1D	RSAD2
FAM92B	CD1E	SSTR2
EVI2B	CD4	ORM1
CREB5	CD8A	CCL3
SLC16A6P1	CD8B	IL1A
ZNF880	CD74	NPPC
FXYD7	CREB1	CSF3
CD5L	CTSB	TLR2
CCND2	CTSE	CCL20
CCNA1	CTSL	NGF
USH1G	CTSS	CRHR1
DQX1	FCER1G	CD22
RHCG	FCGRT	ADM2
NELL2	PDIA3	EBI3
OLAH	HLA-DMA	HLA-B
MEFV	HLA-DOA	CXCL8
CHST2	HLA-DOB	STC1
RASGRF1	HLA-DPA1	GBP2
SCN4B	HLA-DPB1	SAA2
ARMCX1	HLA-DQA1	ACVRL1
ADAMTS1	HLA-DQA2	DLL4
CTDP1	HLA-DQB1	ADRB2
MIR147B	HLA-DRA	NFKBIZ
C11orf96	HLA-DRB1	RORA
PIFO	HLA-DRB3	HLA-F
GPR156	HLA-DRB4	CXCL2
MYL9	HLA-DRB5	CCL5
MATK	HLA-E	IL32
DNAAF1	HLA-G	NGFR
SH3GL3	MR1	MX2
CRTAC1	HSPA1A	INS-IGF2
PCDHA1	HSPA1B	SEMA7A
VNN1	HSPA1L	JUN
DNAH17	HSPA2	NOD2
GBP5	HSPA4	SEMA4B
RGMA	HSPA5	LCN2
HIST2H2AA3	HSPA6	CXCL1
PTBP2	HSPA8	TNFRSF9
LRRC10B	HSP90AA1	LRP1
FAM196B	HSP90AB1	PTAFR
SATB1	IFNA1	EDN2
COL15A1	IFNA2	RELB
LY6K	IFNA4	IL31RA
IRF4	IFNA5	SLPI
SLC6A14	IFNA6	IL1B
ASB2	IFNA7	OXTR
XDH	IFNA8	FGFR2
NEURL3	IFNA10	IL1RAP
CCDC92B	IFNA13	VGF
DRAXIN	IFNA14	NFKBIA
TFF1	IFNA16	RAC2
MAFB	IFNA17	VDR
GRM4	IFNA21	PML
SYT5	IFNG	OLR1
CYTH4	KIR2DL1	TYMP
GPR4	KIR2DL2	PTX3
DNER	KIR2DL3	HLA-H
CPA4	KIR2DL4	PTGS2
NTN1	KIR2DS1	DHX58
PTPRR	KIR2DS3	CXCL3
HSD11B1	KIR2DS4	EGFR
STS	KIR2DS5	PGF
TMEM158	KIR3DL1	ADRB1
TREM1	KIR3DL2	ARG2
XAF1	KLRC1	ICAM1
BEX4	KLRC2	IKBKE
PROX1	KLRC3	PLAU
SLC16A6	KLRD1	PDGFA
NDRG4	LTA	STC2
GAB3	CIITA	HLA-C
HCAR3	MICA	SHC2
TNFAIP6	NFYA	ISG15
G0S2	NFYB	TLR3
C15orf48	NFYC	LMBR1L
FAM196A	LGMN	IFNLR1
LAMC2	PSMB8	GDF15
BTG2	PSMC1	IFIH1
RRAD	PSMC2	C3
RSPO1	PSMC3	FAM3C
CLEC2B	PSMC4	ZYX
APOL3	PSMC5	HLA-A
SLC24A4	PSMC6	VAV3
BCL2A1	PSMD1	MICB
ARRDC4	PSMD2	NR1H3
BIK	PSMD3	HDAC1
MAATS1	PSMD4	ANXA6
KIAA1683	PSMD5	HFE
SNORD139	PSMD7	LMBR1
IFI27	PSMD8	HMGB1
KRT23	PSMD10	THBS1
BEX2	PSMD11	ITGB2
LAMP3	PSMD13	VTN
RENBP	PSME1	UCN
DMRTA1	PSME2	GIP
CREB3L3	RFX5	C5
HCP5	RFXAP	NFATC2
SERPINB7	SLC10A2	SLC40A1
SPEF1	TAP1	GLP2R
MT1X	TAP2	BIRC5
GJA3	TAPBP	DEFB1
SCN4A	SEM1	PTGER2
MESP2	KLRC4	HLA-DMB
GIMAP2	AP3B1	APOBEC3H
JAKMIP1	RFXANK	FYN
FFAR2	PSMD6	FGA
PRDM8	PSME3	TGFBR3
TMEM171	PSMD14	IL17RC
SLC52A1	CLEC4M	SEMA6B
AMPD3	IFI30	TNFSF15
NSG1	PROCR	APOH
TSNAXIP1	ADRM1	INSL4
LCP1	ECPAS	MUC5AC
TXNIP	TRPC4AP	NTS
ITPR1	CD209	ANGPT1
SGK1	UBXN1
MT1XP1	ERAP1
SOD2	TAPBPL
CHRM4	KIR2DL5A
IFIT3	ERAP2
FEZ1	ULBP3
LRGUK	ULBP2
GJB3	ULBP1
MARCH3	KIR3DL3
KIF1A	RAET1E
PLEK2	RAET1L
ADGRF4	UBR1
GFRA2	RAET1G
CFAP58-AS1	PDIA2
MCC	HAMP
MT2A	CAMP
TCN1	DEFB4A
DDO	PPBP
IRAK2	REG3G
RET	CXCL14
MAPK6PS3	CXCL16
NKX3-1	CXCL9
CFAP57	CXCL5
NCCRP1	CXCL11
ANKRD24	CXCL6
ADORA2A	CXCL12
F3	CXCL13
TPRA1	PF4
SNAI2	XCL1
CARD16	DEFB103B
GBP4	CCL13
HCAR2	CCL1
CCBE1	CCL8
SYT2	ELANE
L1CAM	DEFB103A
HCN4	DEFA3
HAS3	DEFA1
ADAMTS2	TMSB10
ZMYM4	DEFA6
RIN1	DEFA5
CDCP1	DEFA4
GAD1	LCN1
N4BP3	COLEC10
CLMP	BPI
HLA-K	S100A8
CLEC4E	DCD
SNORD33	LCN6
CD55	S100A12
DHRS9	HTN3
DSCAML1	LCN8
C3orf52	DEFA1B
PQLC2L	CCR10
ALOX5	CELA1
SH2B3	DEFB106A
ARHGEF4	PENK
LAMB3	BPIFC
WISP2	MMP12
PCDH1	BPIFB6
ZFP36L1	LEAP2
WDR63	SFTPD
SPOCD1	LCN9
NECTIN4	BPIFB2
MAK	PTGDS
KCNJ4	TMSB4X
FTH1P15	PGLYRP1
BAIAP3	ZC3HAV1
ANTXR2	TMSB15A
SLC39A8	S100B
MICALCL	S100A13
HPCAL4	S100A6
GJD3	DEFB119
IGFBP1	DEFB107A
ZNF177	DEFB105A
ASS1P12	SERPIND1
SERPINB3	DEFB129
HLA-W	DEFB127
ZC3H12A	S100P
CMPK2	S100A7
PLAG1	DEFB104A
RPS28	DEFB126
LMO2	DEFB106B
CEP170P1	DEFB104B
CALY	DEFB107B
F2RL2	PGLYRP3
FST	PGLYRP2
KDM7A	S100A10
CA2	S100A2
PID1	DEFB125
MT2P1	DEFB123
HIST1H1C	DEFB105B
ADGRB1	DEFB132
HIST1H2BC	BPIFB3
DUSP5	LCN12
SBSN	PGLYRP4
NEFL	S100A11
PGM2L1	S100A5
HSH2D	S100A3
TPBGL	S100A1
ATF3	DEFB128
CACNA1A	DEFB108B
ONECUT1	HTN1
CRISPLD2	S100A7A
ARVCF	DEFB118
ZNF616	COLEC12
CORO2B	TMSB4Y
CCDC71L	DEFB131A
GLIPR1	DEFB134
PTPRN2	DEFB130A
PLK3	DEFB124
DIO2	DEFB121
CD82	DEFB116
BHLHE41	DEFB115
GSE1	DEFB114
TMEM140	DEFB113
GRIP2	DEFB112
SLC25A37	DEFB110
SERPING1	TMSB15B
ABLIM3	DEFB133
KCNJ2	S100Z
NUTM2D	MAVS
EID3	TMSB4XP8
CST1	S100A14
TINCR	LCN10
CYP1B1	S100A16
LRRC6	DEFB136
C6orf48	DEFB135
TNFAIP8L3	DEFB117
EPB41L4A-AS1	ZC3HAV1L
C1QTNF1	S100A7L2
THEMIS2	MBL3P
PLXDC1	DEFB4B
CDK5R2	BPIFB4
KCNQ3	IFNAR1
BACH1	AZU1
CALB2	DEFB131B
CFB	DEFA1A3
ASS1P11	LCN1P1
ZC4H2	S100G
PLCH2	DEFA7P
HK2	DEFB130B
HERC5	DEFB108F
SLC8A2	DEFB131C
BDKRB2	TCHHL1
ALDH1A3	TINAGL1
NOVA2	IFNGR1
MCTP1	SLC22A17
TMPRSS3	WFIKKN1
ZEB2	WFDC2
RGS9	UMODL1
NMNAT2	TGFB1
ICOSLG	PF4V1
NIPAL4	MMP9
ASS1P13	ANOS1
DTX1	TLR4
MIOX	SPAG11B
LOXL2	A2M
RPS27P7	NFKB1
CRMP1	APOBEC3G
HAL	FABP6
SNORD10	MBL2
CD68	SFTPA1
ELL2P1	RBP1
CHST1	PAEP
RSPH1	HJV
HIST1H2BJ	OBP2A
LRRC73	PLTP
CASZ1	MX1
NKX2-8	DDX58
HIST3H2A	IFNL1
ITGA2	IRF3
NKX2-5	SFTPA2
ACHE	LPA
ZNF697	LBP
CCDC157	RBP4
SESN1	NOX4
BCL7A	LTF
SQSTM1	IFNB1
SIX3	RBP5
DHRS2	FABP7
PLIN2	FABP5
IFIT2	FABP3
SDR16C5	FABP2
ZFHX2	FABP4
MESDC1	R3HDML
METRNL	BPIFA3
LIPT1	BPIFB1
SNORD32A	OASL
GCOM1	CRABP2
ELL2	CRABP1
MEG3	RBP7
BBOF1	DUOX1
LRRC37A15P	OBP2B
BATF2	RBP2
IGFN1	LCN15
GOLT1A	CETP
FCHO2	FABP12
ZMYND10	FABP9
PSD4	BPIFA1
SERPINE2	LCNL1
KLHL21	C8G
ANKRD20A5P	SPAG11A
KLF11	PI15
WTAP	NOX1
EN2	PMP2
ARID3B	APOD
ADGRE1	ORM2
SP6	TNF
SEC14L2	CTSG
FTH1P11	PRTN3
SLC43A1	MAPK1
KCCAT211	AEN
PCDHB6	CYBB
THBD	BPIFA2
APOL1	ISG20
ZFP3	BCL3
QRICH2	ISG20L2
CD274	NOX5
EFCAB10	NOX3
TESK2	DUOX2
CITED4	TFRC
SPNS2	TRIM5
PTK6	IDO1
ROR2	NEDD4
GOLGA2P7	ADIPOQ
GRIN3B	STAT3
SP140L	STAT1
GPC2	IFNL2
ABCA1	SOCS3
XYLT1	SEMG1
AMDHD2	TNFSF10
PNRC2	SOCS1
NFKB2	RNASEL
FOXO3	IRF1
OTUB2	IL15
NMI	APOBEC3F
EPHB3	PLAAT4
BBC3	CHIT1
KIF21B	CD40
RHOQP1	TLR7
ZHX2	PPIA
DAAM1	NLRX1
KLK10	PGC
SLC6A8	VEGFA
HLA-J	TNFAIP3
LIPH	TFR2
OSCP1	FCN2
SCN5A	MUC4
HIST2H2BE	F2R
ASS1	ELN
FRMD4A	IL27
NOTUM	MAPT
SLC37A1	LYZ
SAMD9	LEP
SIPA1L2	CYLD
HMGA1	KLKB1
PDLIM7	CST4
SBK1	CSRP1
C11orf86	MAPK14
DGAT2	ITGAV
CPM	IRF5
TAF1D	CCR6
ITPR3	IL12B
DLL1	TLR8
SEPT3	GNLY
ZCCHC3	CD81
RPL15P17	EIF2AK2
CEBPD	APOM
AOX1	CACYBP
RIMS4	NOD1
LOX	MAPK8
CTXN1	MAPK3
ZNF426	BST2
CREG2	BPHL
ELK3	PLA2G2A
PTGES	GRN
PISD	NEWENTRY
ZNF385A	PDGFRA
NPAS1	GNAI1
FADS3	WNT5A
GABRD	FURIN
JUNB	ADAR
DNMT3B	TYK2
CA9	NOS2
TTYH2	TRAF3
NKD2	TPT1
FNTAP1	TPM2
RAB3IL1	NEO1
DCP1B	AHNAK
ZNF543	TLR1
GPR137B	TK2
ZCCHC2	PRDX2
KIAA1656	FGF2
TRANK1	TCF7L2
AUTS2	F2RL1
IFI6	TKFC
PEAR1	MSR1
TMEM106A	EPPIN
BMF	SRC
SAMD9L	MPO
SNX21	ELAVL1
PRR29	ROBO3
DHX40P1	SP1
TMEM132A	SOD1
ZSWIM4	PDF
TMEM87B	ECD
MAPK6	SLC11A1
SERINC2	DMBT1
CLHC1	STING1
FTH1P2	SKIV2L
SIN3B	SEMG2
AP5Z1	DES
B3GNT5	DCK
IL4I1	DAXX
ZNF581	TNFRSF10A
MARCH4	TNFRSF10B
SFN	EED
ST3GAL4	CCL4
AATK	LIMS1
WIPF3	LALBA
MAMSTR	TMPRSS6
EOMES	SPINK5
SNHG12	MARCO
OPTN	BECN1
ASIC2	TNFSF11
GEM	KNG1
FTH1P7	CSK
LAT2	KLRK1
TMEM86A	KCNH2
SBK3	JUND
HES2	JAK1
DNAJB5	CLDN4
MXI1	CCL28
MAMLD1	RNASE3
RRAGD	RN7SL1
EBF1	IRF7
SFR1	IREB2
FOSL1	ILK
RUNX1	IL18
HLA-L	IL17A
SHANK3	LTB4R
NPTXR	APOBEC3A
TMEM38A	MASP2
CNOT6	TRIM27
SQRDL	RELA
TWIST1	IL7R
PHLDB3	IFNAR2
TMEM150A	IFN1@
FAM86B2	SYTL1
MCL1	APOBEC3C
FLJ42627	DDX17
ALOXE3	HTR1A
CHST11	SEPTIN7
PITPNC1	CD40LG
NAV3	CD14
HIST1H2BD	MASP1
KIAA1551	PROC
CHD7	MAP2K2
KDM6B	MAP2K1
CSGALNACT2	HRG
MARVELD1	NDRG1
HOXC10	IRF9
LZTFL1	TRIM22
TANC2	LANCL1
BCAR1	PPP4C
SPOCK1	HMOX1
SNHG7	RNASE7
MT1F	ABCC4
VPS37B	HGF
PDE2A	PLSCR1
GPR3	BACH2
FA2H	TANK
ANPEP	PIK3CG
FTH1P4	ARRB1
PCNX2	STAB2
MLKL	TBK1
SLC6A15	PDYN
ATG2A	PDGFRB
IFI44	PDCD1
RPL18AP16	PCSK2
SERPINE1	PCSK1
PDP1	AQP9
SNX18P24	FASLG
UAP1L1	IL22
TLDC1	VIM
FTH1P23	VCAM1
PPP1R3B	PRDX1
PLEKHA5	GFAP
LMLN	ALB
FBXO32	SLC29A3
HELZ2	OAS1
MEX3A	AGER
CEACAM1	UNC93B1
GPAT3	TNFSF4
RPL13A	NOS1
PPM1J	ACTG1
PLEKHO1	ACTA1
PTPRU	ACO1
YPEL3	SERPINA3
COL6A2	CXCR1
FTH1P10	CCL15
LYPD3	CCL14
GPR153	CCL16
TRIM36	CCL19
PDIK1L	CCL18
ASTN2	CCL17
AQP11	CCL26
RICTOR	CCL22
MEGF6	CCR3
GFPT2	CCL4L1
ARRDC3	ACKR2
LZTS3	CCR7
BTF3L4P1	CCL27
PNRC2P1	CCR8
MYEOV	ACKR4
MAST1	CCL2
KCNC3	CCL21
IFT88	CCL7
RNF19B	CCL11
TRABD2A	CCR5
LRRC75A	CCL23
EFNB1	CCL25
PDZD4	CCL3L3
B4GALT6	CCL4L2
SBNO2	CCL3L1
CPPED1	CCR1
FAM171A2	CCL24
LSR	XCL2
BARX1	CXCR4
ALDH4A1	CXCR6
MLH1	CCR4
DLGAP1-AS1	TAFA5
LRG1	TAFA3
SUSD5	TAFA4
FKBP9	TAFA1
NIPSNAP1	TAFA2
E2F2	CCL15-CCL14
MRPS31P4	PTK2B
KRT18P20	IL4
KRT18P38	CDH1
ND2	LTBP1
RFC1	IL13
DYNLL1P1	IL10
KRT8P36	IL2
SYNGR2P1	PPARG
PROCA1	FGR
TUBA1B	MIF
SMOX	CRP
ATP5A1P3	JAK2
GCDH	PTK2
ATAD2	PTGDR
ARPP19	CD86
HACD2	HCK
FSTL4	GRK2
PCOLCE2	TXK
ARHGAP11A	RNASE2
NEMP2	CD79A
EHD3	CD79B
SRP14	LYN
ADAMTS12	SYK
TRAPPC6B	BTK
HOTAIRM1	BLNK
GNB1	VAV1
GJA9-MYCBP	VAV2
NPY4R	RAC1
ALPK2	RAC3
SLC22A3	PPP3CA
RDM1	PPP3CB
MTUS1	PPP3CC
KNTC1	CHP1
TRAPPC4	PPP3R1
PDAP1	PPP3R2
CIAPIN1P	CHP2
FOXM1	NFAT5
MTND5P11	NFATC1
HIGD1AP14	NFATC3
DAZAP2P1	NFATC4
RNF43	HRAS
MTMR4	KRAS
DCDC2	NRAS
RASSF9	FOS
FAM103A1	CARD11
MTFR2	BCL10
DHRS4	MALT1
E2F8	CHUK
ITGAE	IKBKB
KHK	IKBKG
TMEM173	NFKBIB
AREL1	NFKBIE
C1orf204	CD19
MTMR10	CR2
PLA2G6	PIK3R5
PLD5	PIK3R1
SPOP	PIK3R2
FAM122B	PIK3R3
DRD1	PIK3CA
KMT2E-AS1	PIK3CB
LBH	PIK3CD
LXN	AKT3
NDC1	AKT1
MCM3	AKT2
MTRNR2L10	GSK3B
SMC2	INPP5D
HPGD	CD72
DARS2	PTPN6
CCNF	LILRB3
SNRNP25	FCGR2B
FOXA1	RASGRP3
DEGS1	PLCG2
H2AFZ	PRKCB
SMC1A	IFITM1
ZWINT	IGH
KRT18P10	IGHA1
LRRC57	IGHA2
GOSR1	IGHD
COX6B1	IGHD1-1
TUBB2A	IGHD1-14
KRT18P15	IGHD1-20
MTND4P24	IGHD1-26
RBMS1	IGHD1-7
CIAPIN1	IGHD2-15
SLC6A9	IGHD2-2
SS18L2	IGHD2-21
CDC6	IGHD2-8
CTDSP1	IGHD3-10
GPX2	IGHD3-16
WDR4	IGHD3-22
FES	IGHD3-3
FAM149A	IGHD3-9
ASB4	IGHD4-11
NNMT	IGHD4-17
AGL	IGHD4-23
CDC45	IGHD4-4
CCDC25	IGHD5-12
MSANTD3-TMEFF1	IGHD5-18
SRP14P1	IGHD5-24
KRT8P45	IGHD5-5
SELENBP1	IGHD6-13
DUSP14	IGHD6-19
CYTB	IGHD6-25
MTCO1P22	IGHD6-6
KIF20A	IGHD7-27
C21orf58	IGHE
CLSPN	IGHG1
MCM4	IGHG2
SCARA3	IGHG3
PTBP1P	IGHG4
MTND4P12	IGHJ1
RUBCN	IGHJ2
GLDCP1	IGHJ3
H2AFZP2	IGHJ4
PCDHAC2	IGHJ5
ITSN1	IGHJ6
AVEN	IGHM
SKP2	IGHV1-18
METTL15P1	IGHV1-2
ADPRHL1	IGHV1-24
MICU1	IGHV1-3
ANKRD40	IGHV1-45
SLC35B4	IGHV1-46
H2AFZP3	IGHV1-58
KRT18P18	IGHV1-69
GMPR2	IGHV1-8
ZNF213-AS1	IGHV1-38-4
AGMAT	IGHV1-69-2
KRT18P17	IGHV2-26
POLE2	IGHV2-5
BCL2L15	IGHV2-70
KRT18P1	IGHV3-11
KIF14	IGHV3-13
SLC25A35	IGHV3-15
SCFD2	IGHV3-16
HMGCLL1	IGHV3-20
NUP107	IGHV3-21
POLE	IGHV3-23
KRT18P19	IGHV3-30
KRT18P4	IGHV3-30-3
MAP9	IGHV3-30-5
SGK2	IGHV3-33
NGRN	IGHV3-35
C10orf91	IGHV3-38
TMEM97	IGHV3-43
GLDC	IGHV3-48
MKRN9P	IGHV3-49
PTTG2	IGHV3-53
KRT8P8	IGHV3-64
KCTD9	IGHV3-66
UBE2SP1	IGHV3-7
ATP6	IGHV3-72
SLC2A3P1	IGHV3-73
IGFLR1	IGHV3-74
THAP12	IGHV3-9
PNP	IGHV3-38-3
MRS2	IGHV3-69-1
CYB561A3	IGHV4-28
DCST2	IGHV4-30-1
NIPBL-AS1	IGHV4-30-2
AKR1B10P1	IGHV4-30-4
SLC7A5	IGHV4-31
PTTG3P	IGHV4-34
KCNK3	IGHV4-39
AKAP5	IGHV4-4
FDPSP8	IGHV4-59
TSG101	IGHV4-61
RAB14	IGHV4-38-2
KRT18P11	IGHV5-51
FLVCR1-AS1	IGHV5-10-1
C14orf105	IGHV6-1
KRT18P33	IGHV7-4-1
NEBL	IGHV7-81
UNC13B	IGK
COX2	IGKC
GEN1	IGKDEL
CELSR2	IGKJ
FBXO43	IGKJ1
BUB1B-PAK6	IGKJ2
PON3	IGKJ3
MTRNR2L9	IGKJ4
MAGT1	IGKJ5
ITGB2-AS1	IGKV@
KRT18P29	IGKV1-12
PLIN4	IGKV1-13
B4GALT4	IGKV1-16
USH1C	IGKV1-17
PXN	IGKV1-27
CENPV	IGKV1-33
KRT18P12	IGKV1-37
FIS1	IGKV1-39
TSPAN13	IGKV1-5
PCSK9	IGKV1-6
ACACA	IGKV1-8
ZNF552	IGKV1-9
AMBP	IGKV1D-12
ACTR2	IGKV1D-13
TDRP	IGKV1D-16
PBK	IGKV1D-17
EIF2B3	IGKV1D-33
HIPK1	IGKV1D-37
FLOT2	IGKV1D-39
RAB26	IGKV1D-42
MTCO2P22	IGKV1D-43
MSANTD3	IGKV1D-8
ELP6	IGKV2-24
TMCC3	IGKV2-28
MTATP8P2	IGKV2-30
OCRL	IGKV2-40
MUC13	IGKV2D-24
MKI67	IGKV2D-28
DIAPH3	IGKV2D-29
CHCHD5	IGKV2D-30
GAPLINC	IGKV2D-40
DPYD	IGKV3-11
TBX2-AS1	IGKV3-15
ARHGEF9	IGKV3-20
HIPK2	IGKV3-7
PRDM4	IGKV3D-11
HMGB1P6	IGKV3D-15
KIAA0100	IGKV3D-20
KIF20B	IGKV3D-7
PTTG1IP	IGKV4-1
CDH2	IGKV5-2
MCM6	IGKV6-21
FLVCR1	IGKV6D-21
UGT1A1	IGKV6D-41
CES3	IGL
ZNF852	IGLC1
KRT18P32	IGLC2
WARS	IGLC3
CDKN2AIPNLP1	IGLC6
DIRAS1	IGLC7
KRT8P49	IGLJ
ZNF674-AS1	IGLJ1
RPS25P2	IGLJ2
ASPM	IGLJ3
MARVELD2	IGLJ4
HPCAL1	IGLJ5
MRFAP1L1	IGLJ6
FKBP5	IGLJ7
PCSK6	IGLV@
TBXAS1	IGLV1-36
SNORD25	IGLV1-40
KRT18P22	IGLV1-44
YWHAB	IGLV1-47
PTPN18	IGLV1-50
PRR34-AS1	IGLV1-51
CDC42P6	IGLV10-54
DTYMK	IGLV11-55
KCNV1	IGLV2-11
IMMP1L	IGLV2-14
FKBP9P1	IGLV2-18
RAB4B	IGLV2-23
GS1-124K5.4	IGLV2-33
CFL1P2	IGLV2-8
POP5	IGLV3-1
SCNN1A	IGLV3-10
CTH	IGLV3-12
UBE2S	IGLV3-16
BCAS1	IGLV3-19
WDR45BP1	IGLV3-21
DNM2	IGLV3-22
KCTD10	IGLV3-25
HBS1L	IGLV3-27
HSD17B10	IGLV3-32
PRADC1	IGLV3-9
MTATP6P1	IGLV4-3
KRT8P9	IGLV4-60
DUSP19	IGLV4-69
FANCD2	IGLV5-37
PMF1-BGLAP	IGLV5-39
CKMT2-AS1	IGLV5-45
DESI2	IGLV5-48
HMGN1	IGLV5-52
ND6	IGLV6-57
KRT8P14	IGLV7-43
SLC35A4	IGLV7-46
MRPL51	IGLV8-61
IDI1	IGLV9-49
DEPDC1B	CCL3P1
SPIN2B	CKLF
AKR1B10	CMA1
AGAP12P	CX3CL1
SPC24	CXCL17
LENG8-AS1	CCN1
LASP1	EDN1
SPC25	EDN3
P2RX5-TAX1BP3	FGF10
KRT18P13	LECT2
TBC1D5	PPBPP1
JKAMP	PROK2
RAD51D	SAA1
UCP2	SBDS
TCF19	SEMA3A
MTATP8P1	SEMA3B
PMF1	SEMA3C
MFSD5	SEMA3D
SNRPD2	SEMA3E
SETD7	SEMA3F
RRM2	SEMA3G
ZDHHC8P1	SEMA4A
RRM2P3	SEMA4C
ITIH4	SEMA4D
PDE5A	SEMA4F
KLHL3	SEMA4G
ZNF609	SEMA5A
ZNF789	SEMA5B
CATSPER2P1	SEMA6C
KRT18P16	SEMA6D
COPZ2	SLIT1
PRR15	SLIT2
KRT18P21	TNC
PCBP4	C5AR1
HMGB1P1	CCR9
RPL26P30	CCRL2
HMGB1P5	CMKLR1
C10orf55	CX3CR1
PADI1	CXCR3
POLD3	CXCR5
TIMELESS	ACKR3
PBLD	CYSLTR1
PAFAH1B1P2	CYSLTR2
CTB-178M22.2	ACKR1
DHCR24	EDNRA
KCTD9P6	EDNRB
MTMR9LP	FPR1
TAF2	FPR2
FDPSP5	GPR17
THUMPD3-AS1	GPR32
KRT18P28	GPR33
ZASP	PTGDR2
HMGN1P36	C5AR2
MINCR	CXCR2
KRT8P35	LTB4R2
KATNAL1	PLAUR
HNRNPABP1	PLXNA1
KRT18P55	PLXNA2
LRP4	PLXNA3
AP1M2	PLXNA4
ALDH1A1	PLXNB1
FEN1P1	PLXNB2
HTR7P1	PLXNB3
MYOF	PLXNC1
ATP5G1P5	PLXND1
EGFL8	ROBO1
DPF1	ROBO2
ANKRD1	RXFP3
ARSB	XCR1
MTATP6P28	ADM
YTHDF3-AS1	AGRP
MTCYBP18	AGT
BOLA3	AMBN
TOMM5	AMELX
DOK4	AMH
COX3	ANGPTL5
KRT18P68	ANGPTL7
HMGB1P10	APLN
FADS2	AREG
ALDH3A1	MANF
HNF1A	CDNF
HMGN1P38	ARTN
APMAP	AVP
TM4SF4	BDNF
MTCO2P12	BMP1
SLC7A7	BMP10
POC1B-GALNT4	BMP15
SCDP1	BMP2
UBAP2	BMP3
GINS2	BMP4
CLDND2	BMP5
SETP3	BMP6
IDH3A	BMP7
KRT8P37	BMP8A
DMBX1	BMP8B
KCTD9P2	BTC
QPRT	MYDGF
DHFRP1	CALCA
COX6B1P1	CALCB
VAT1	CAT
C16orf74	CCK
SDPR	CD320
AMT	CD70
SYT11	ADA2
NLRP2	CER1
FOXA3	CGA
SFXN1	CGB3
RAD51	CGB1
C4orf46	CGB2
CFL1P5	CGB5
MAP2K6	CGB7
MEPCE	CGB8
HGD	CHGA
EMB	CHGB
ARID3C	CLCF1
INCENP	CLEC11A
GALNT7	CMTM1
REEP5	CMTM2
UNC5CL	CMTM3
MEIS2	CMTM4
DMC1	CMTM5
SCD	CMTM6
RORA-AS1	CMTM7
DHFR	CMTM8
KIAA0391	CNTF
E2F1	CORT
CENPE	CRH
PRKAR2A	CSF1
PPP2R4	CSH1
MTCO2P2	CSH2
FAM103A2P	CSHL1
CDC27P5	CSPG5
NCALD	CTF1
PNPO	CCN2
C19orf60	DKK1
HMGN1P4	EGF
ARHGAP18	EPGN
HCG27	EPO
SNHG21	EREG
MPV17L2	ESM1
RFC3	FAM3B
GSS	FAM3D
AGR2	FGF1
SNRPD2P1	FGF11
MTCO3P22	FGF12
TPRG1L	FGF13
MTCO3P13	FGF14
PSKH1	FGF16
WWTR1	FGF17
SH2D6	FGF18
MDC1	FGF19
PITPNB	FGF20
NTN5	FGF21
PXMP2	FGF22
BOLA3P3	FGF23
NCAPD3	FGF3
HNRNPA3P13	FGF4
CACNG6	FGF5
RPS2P32	FGF6
CENPK	FGF7
KIAA1161	FGF8
PGDP1	FGF9
SETD9	VEGFD
KCTD9P5	FIGNL2
THSD7A	FLT3LG
PSAT1	FSHB
ITGA11	GAL
KCTD9P4	GALP
RAD51AP1	GAST
PDE7B	GCG
GACAT2	GDF1
KRTAP9-12P	GDF10
KCTD9P1	GDF11
MGAM	GDF2
AASDHPPT	GDF3
MTND6P4	GDF5
PAX7	GDF6
ATP5B	GDF7
HADH	GDF9
PGD	GDNF
DBIP1	GH1
CECR5-AS1	GH2
SPDEF	GHRH
C6orf223	GHRL
SERINC5	GKN1
KRT18P2	GMFB
SNHG9	GMFG
MFI2-AS1	GNRH1
ERLIN1	GNRH2
MIS18A	GPHA2
GCLM	GPHB5
FGL1	GPI
KRT8P50	GREM1
FLRT1	GREM2
CDC27P1	GRP
NDUFB4P11	GUCA2A
SFXN2	HBEGF
CDH17	HDGF
KRT8P18	HDGFL3
ENC1	IAPP
CBX5	IFNE
ANXA13	IFNK
RAB38	IFNW1
SERPINA6	IGF1
SLC23A1	IGF2
GINS1	IL11
SRRM2-AS1	IL12A
FGFBP1	IL16
SFRP4	IL17B
TOMM34	IL17C
ALG14	IL17D
ABL1	IL17F
ARL2BP	IL19
VPS9D1-AS1	IL1F10
PSAT1P4	IL36RN
SGPL1	IL36A
MROH2A	IL37
SAMD13	IL36B
SUCNR1	IL36G
SEC24B-AS1	IL1RN
ATP6V1E1P1	IL20
ATP6V1E1	IL21
TBX18	IL23A
CTSD	IL24
ATP5BP1	IL25
PSAT1P3	IL26
HYOU1	IFNL3
C7orf55	IL3
TMEM161B-AS1	IL31
RNF139-AS1	IL33
ACPP	IL34
CA12	IL5
CIDEC	IL6ST
MLEC	IL7
ATP6V1E1P3	IL9
PACSIN1	INHA
FGG	INHBB
ANAPC13	INHBC
SNX12	INHBE
FGB	INS
PPIAP21	INSL3
ACLY	INSL5
PDZK1	INSL6
TM4SF20	JAG1
NFYC-AS1	JAG2
KRT18P63	FGF7P6
UGT2B11	FGF7P3
CLDN2	KITLG
CFI	KL
KLHL2P1	LACRT
KRT4	LEFTY1
HABP2	LEFTY2
KRT18P49	LHB
RN7SL832P	LIF
FOLR1	LRSAM1
MRAP2	LTB
METTL7A	LTBP2
ABCA4	LTBP3
KRTAP3-1	LTBP4
CECR6	MDK
	MIA
	MLN
	MSTN
	NAMPT
	NDP
	NENF
	NMB
	NODAL
	CCN3
	NPFF
	NPPA
	NPPB
	NPY
	NRG1
	NRG2
	NRG3
	NRG4
	NRTN
	NTF3
	NTF4
	NUDT6
	OGN
	OSGIN1
	OSM
	OSTN
	OXT
	ENDOU
	PDGFB
	PDGFC
	PDGFD
	PDGFRL
	PMCH
	PNOC
	POMC
	PPBPP2
	PPY
	PRL
	PRLH
	PROK1
	PSPN
	PTH
	PTH2
	PTHLH
	PTN
	PYY
	QRFP
	RABEP1
	RABEP2
	REG1A
	RETN
	RETNLB
	RLN1
	RLN2
	RLN3
	SCG2
	SCGB3A1
	SCT
	AIMP1
	SECTM1
	SLURP1
	SPP1
	SST
	TAC1
	TDGF1
	TDGF1P3
	TG
	TGFA
	TGFB2
	TGFB3
	THPO
	TNFRSF11B
	TNFSF12
	TNFSF13
	TNFSF13B
	TNFSF14
	TNFSF18
	TNFSF8
	TNFSF9
	TOR2A
	TRH
	TSHB
	TSLP
	TXLNA
	UCN2
	UCN3
	UTS2
	UTS2B
	VEGFB
	VEGFC
	VIP
	ACVR1B
	ACVR1C
	ACVR2A
	ACVR2B
	ADCYAP1R1
	ADIPOR1
	ADIPOR2
	AGTR1
	AGTR2
	AMHR2
	ANGPT4
	ANGPTL1
	ANGPTL2
	ANGPTL3
	ANGPTL4
	ANGPTL6
	APLNR
	AR
	AVPR1A
	AVPR1B
	AVPR2
	BMPR1A
	BMPR1B
	BMPR2
	BRD8
	C3AR1
	CALCR
	CALCRL
	CNTFR
	CRHR2
	CRIM1
	CRLF1
	CRLF2
	CRLF3
	CSF1R
	CSF2RA
	CSF2RB
	CSF3R
	ENG
	EPOR
	ESR1
	ESR2
	ESRRA
	ESRRB
	ESRRG
	FGFR1
	FGFR3
	FGFR4
	FGFRL1
	FLT1
	FLT3
	FLT4
	FSHR
	GALR2
	GALR3
	GCGR
	GHR
	GHRHR
	GHSR
	GIPR
	GLP1R
	GNRHR
	GPER1
	HNF4A
	HNF4G
	HTR3A
	HTR3B
	HTR3C
	HTR3D
	HTR3E
	IFNGR2
	IGF1R
	IGF2R
	IL10RA
	IL10RB
	IL11RA
	IL12RB1
	IL12RB2
	IL13RA1
	IL13RA2
	IL15RA
	IL2RB
	IL17RA
	IL17RB
	IL17RD
	IL17RE
	IL18R1
	IL18RAP
	IL1R1
	IL1R2
	IL1RL1
	IL1RL2
	IL20RA
	IL20RB
	IL21R
	IL22RA1
	IL22RA2
	IL23R
	IL27RA
	IL2RA
	IL2RG
	IL3RA
	IL4R
	IL5RA
	IL6R
	IL9R
	INSR
	KDR
	LEPR
	LGR4
	LGR5
	LGR6
	LHCGR
	LIFR
	LTBR
	MC1R
	MC2R
	MC3R
	MC4R
	MCHR1
	MCHR2
	MET
	MLNR
	MPL
	MTNR1A
	MTNR1B
	NMBR
	NPR1
	NPR3
	NR0B1
	NR0B2
	NR1D1
	NR1D2
	NR1H2
	NR1H4
	NR1I2
	NR1I3
	NR2C1
	NR2C2
	NR2E1
	NR2E3
	NR2F1
	NR2F2
	NR2F6
	NR3C1
	NR3C2
	NR4A1
	NR4A2
	NR4A3
	NR5A1
	NR5A2
	NR6A1
	NRP1
	NRP2
	OGFR
	OPRD1
	OPRK1
	OPRL1
	OPRM1
	OSMR
	PGR
	PGRMC2
	PPARA
	PPARD
	PRLHR
	PRLR
	PTGER1
	PTGER3
	PTGER4
	PTGFR
	PTH1R
	PTH2R
	RARA
	RARB
	RARG
	RORB
	RORC
	RXFP1
	RXFP2
	RXRA
	RXRB
	RXRG
	S1PR1
	S1PR2
	SCTR
	SDC1
	SDC2
	SDC3
	SDC4
	SORT1
	SSTR1
	SSTR5
	ST2
	TACR1
	TEK
	TGFBR1
	TGFBR2
	THRA
	THRB
	TIE1
	TNFRSF10C
	TNFRSF10D
	TNFRSF11A
	TNFRSF12A
	TNFRSF13B
	TNFRSF13C
	TNFRSF14
	TNFRSF17
	TNFRSF18
	TNFRSF19
	TNFRSF1A
	TNFRSF1B
	TNFRSF21
	TNFRSF25
	TNFRSF4
	TNFRSF6B
	TNFRSF8
	TRHR
	TSHR
	TUBB3
	VIPR1
	VIPR2
	PTPN11
	ICAM2
	ITGAL
	PAK1
	NCR2
	TYROBP
	LCK
	FCGR3A
	FCGR3B
	NCR1
	NCR3
	CD247
	ZAP70
	LCP2
	LAT
	PLCG1
	SH3BP2
	SHC4
	SHC3
	SHC1
	GRB2
	SOS1
	SOS2
	ARAF
	BRAF
	RAF1
	HCST
	CD48
	CD244
	PRKCA
	PRKCG
	SH2D1B
	SH2D1A
	FAS
	GZMB
	PRF1
	CASP3
	BID
	CD3D
	CD3E
	CD3G
	PTPRC
	ITK
	TEC
	NCK1
	NCK2
	GRAP2
	PAK2
	PAK3
	PAK4
	PAK6
	PAK5
	RHOA
	CDC42
	CD28
	ICOS
	MAP3K8
	MAP3K14
	CTLA4
	CBLC
	CBL
	CBLB
	CDK4
	RASGRP1
	PDK1
	PRKCQ
	TRAC
	TRAJ1
	TRAJ2
	TRAJ3
	TRAJ4
	TRAJ5
	TRAJ6
	TRAJ7
	TRAJ8
	TRAJ9
	TRAJ10
	TRAJ11
	TRAJ12
	TRAJ13
	TRAJ14
	TRAJ15
	TRAJ16
	TRAJ17
	TRAJ18
	TRAJ19
	TRAJ20
	TRAJ21
	TRAJ22
	TRAJ23
	TRAJ24
	TRAJ25
	TRAJ26
	TRAJ27
	TRAJ28
	TRAJ29
	TRAJ30
	TRAJ31
	TRAJ32
	TRAJ33
	TRAJ34
	TRAJ35
	TRAJ36
	TRAJ37
	TRAJ38
	TRAJ39
	TRAJ40
	TRAJ41
	TRAJ42
	TRAJ43
	TRAJ44
	TRAJ45
	TRAJ46
	TRAJ47
	TRAJ48
	TRAJ49
	TRAJ50
	TRAJ52
	TRAJ53
	TRAJ54
	TRAJ56
	TRAJ57
	TRAJ58
	TRAJ59
	TRAJ61
	TRAV1-1
	TRAV1-2
	TRAV2
	TRAV3
	TRAV4
	TRAV5
	TRAV7
	TRAV8-1
	TRAV8-2
	TRAV8-3
	TRAV8-4
	TRAV8-6
	TRAV8-7
	TRAV9-1
	TRAV9-2
	TRAV10
	TRAV12-1
	TRAV12-2
	TRAV12-3
	TRAV13-1
	TRAV13-2
	TRAV14DV4
	TRAV16
	TRAV17
	TRAV18
	TRAV19
	TRAV20
	TRAV21
	TRAV22
	TRAV23DV6
	TRAV24
	TRAV25
	TRAV26-1
	TRAV26-2
	TRAV27
	TRAV29DV5
	TRAV30
	TRAV34
	TRAV35
	TRAV36DV7
	TRAV38-1
	TRAV38-2DV8
	TRAV39
	TRAV40
	TRAV41
	TRBC1
	TRBC2
	TRBD1
	TRBD2
	TRBJ1-1
	TRBJ1-2
	TRBJ1-3
	TRBJ1-4
	TRBJ1-5
	TRBJ1-6
	TRBJ2-1
	TRBJ2-2
	TRBJ2-3
	TRBJ2-4
	TRBJ2-5
	TRBJ2-6
	TRBJ2-7
	TRBV2
	TRBV3-1
	TRBV4-1
	TRBV4-2
	TRBV4-3
	TRBV5-1
	TRBV5-4
	TRBV5-5
	TRBV5-6
	TRBV5-7
	TRBV5-8
	TRBV6-1
	TRBV6-2
	TRBV6-3
	TRBV6-4
	TRBV6-5
	TRBV6-6
	TRBV6-7
	TRBV6-8
	TRBV6-9
	TRBV7-2
	TRBV7-3
	TRBV7-4
	TRBV7-6
	TRBV7-7
	TRBV7-8
	TRBV7-9
	TRBV9
	TRBV10-1
	TRBV10-2
	TRBV10-3
	TRBV11-1
	TRBV11-2
	TRBV11-3
	TRBV12-3
	TRBV12-4
	TRBV12-5
	TRBV13
	TRBV14
	TRBV15
	TRBV16
	TRBV17
	TRBV18
	TRBV19
	TRBV20-1
	TRBV24-1
	TRBV25-1
	TRBV27
	TRBV28
	TRBV29-1
	TRBV30
	TRDC
	TRDD1
	TRDD2
	TRDD3
	TRDJ1
	TRDJ2
	TRDJ3
	TRDJ4
	TRDV1
	TRDV2
	TRDV3
	TRGV9
	TRGV8
	TRGV5
	TRGV4
	TRGV3
	TRGV2
	TRGJP2
	TRGJP1
	TRGJP
	TRGJ2
	TRGJ1
	TRGC2
	TRGC1
	TRAV6
