# Supplementary material for: Enabling factor for cancer hallmark acquisition: Small nucleolar RNA host gene 17
Source: Front Oncol. 2022 Sep 14;12:974939. doi: 10.3389/fonc.2022.974939 (PMC9515549; doi:10.3389/fonc.2022.974939)
Supplement: Supplementary file 2 [file DataSheet_2.zip]

Archive with 2 entries (2 files):
- B/GO_result.tuyywr0g2.xlsx
- B/metascape╬ñ╢≈═╝╜╗╝»GO╖╓╬÷.pdf
