# Supplementary material for: Enabling factor for cancer hallmark acquisition: Small nucleolar RNA host gene 17
Source: Front Oncol. 2022 Sep 14;12:974939. doi: 10.3389/fonc.2022.974939 (PMC9515549; doi:10.3389/fonc.2022.974939)
Supplement: Supplementary file 3 [file DataSheet_3.zip]

Archive with 3 entries (3 files):
- SNHG17║═╕≈├Γ╥▀╧╕░√░⌠░⌠╠╟═╝_2022-04-27_16_28_47.pdf
- ├Γ╥▀╜■╚≤╧╕░√╧α╣╪╨╘_╘¡╩╝_2022-06-12_17_47_51.xlsx
- ╙δ├Γ╥▀╜■╚≤╧╕░√╧α╣╪╨╘_╒√└φ║≤_2022-06-12_17_48_36.xlsx
