# Supplementary material for: Enabling factor for cancer hallmark acquisition: Small nucleolar RNA host gene 17
Source: Front Oncol. 2022 Sep 14;12:974939. doi: 10.3389/fonc.2022.974939 (PMC9515549; doi:10.3389/fonc.2022.974939)
Supplement: Supplementary file 4 [file DataSheet_4.zip]

Archive with 3 entries (3 files):
- ├Γ╥▀╞└╖╓░⌠░⌠╠╟═╝_2022-04-27_16_36_55.pdf
- ├Γ╥▀╞└╖╓╧α╣╪╨╘_╘¡╩╝_2022-06-12_22_34_41 (1).xlsx
- ├Γ╥▀╞└╖╓╧α╣╪╨╘_╒√└φ║≤_2022-06-12_22_35_32.xlsx
