# Supplementary material for: Enabling factor for cancer hallmark acquisition: Small nucleolar RNA host gene 17
Source: Front Oncol. 2022 Sep 14;12:974939. doi: 10.3389/fonc.2022.974939 (PMC9515549; doi:10.3389/fonc.2022.974939)
Supplement: Supplementary file 5 [file DataSheet_5.zip]

Archive with 3 entries (3 files):
- SNHG17 AND PD-L1(2).xlsx
- SNHG17 AND PD-L1.xlsx
- ╖╓╫╙╧α╣╪╨╘╖╓╬÷_2022-06-13_20_02_37.pdf
